# Supplementary material for: Soil fauna-microbial interactions shifts fungal and bacterial communities under a contamination disturbance
Source: PLoS One. 2023 Oct 25;18(10):e0292227. doi: 10.1371/journal.pone.0292227 (PMC10599570; doi:10.1371/journal.pone.0292227)
Supplement: S1 Table. A — B. Count reports for generated ASV. (ZIP) [file pone.0292227.s001.zip]

Archive with 2 entries (2 files):
- TableS1B.docx
- TableS1A.xlsx
