# Supplementary material for: Soil fauna-microbial interactions shifts fungal and bacterial communities under a contamination disturbance
Source: PLoS One. 2023 Oct 25;18(10):e0292227. doi: 10.1371/journal.pone.0292227 (PMC10599570; doi:10.1371/journal.pone.0292227)
Supplement: S1 Table. A — B. Count reports for generated ASV. (ZIP) [file pone.0292227.s001.zip › TableS1A.xlsx]

## Sheet: PAH-RHD GN GP
Alias	Identifiant de lecture	Nombre de lectures	Qualité moyenne	% Duplicata
0_N_5_RHIZO_GP	MI.M06648_0016.001.N724---S520.0_N_5_RHIZO_GP	26 872	34	77,010
0_CE_5_RHIZO_GP	MI.M06648_0016.001.N726---S520.0_CE_5_RHIZO_GP	32 834	33	63,428
0_C_5_RHIZO_GP	MI.M06648_0016.001.N722---S520.0_C_5_RHIZO_GP	49 542	33	73,614
0_E_5_RHIZO_GP	MI.M06648_0016.001.N723---S520.0_E_5_RHIZO_GP	37 174	34	79,771
0_CEN_5_RHIZO_GP	MI.M06648_0016.001.N729---S520.0_CEN_5_RHIZO_GP	51 969	34	77,269
PHE_0_5_RHIZO_GP	MI.M06648_0016.001.N716---S521.PHE_0_5_RHIZO_GP	63 518	34	87,440
0_CN_5_RHIZO_GP	MI.M06648_0016.001.N727---S520.0_CN_5_RHIZO_GP	103 195	34	86,622
0_EN_5_RHIZO_GP	MI.M06648_0016.001.N728---S520.0_EN_5_RHIZO_GP	40 060	33	69,036
PHE_N_4_RHIZO_GP	MI.M06648_0016.001.N729---S518.PHE_N_4_RHIZO_GP	68 155	35	87,454
PHE_CE_4_RHIZO_GP	MI.M06648_0016.001.N716---S520.PHE_CE_4_RHIZO_GP	71 479	34	87,213
PHE_C_4_RHIZO_GP	MI.M06648_0016.001.N727---S518.PHE_C_4_RHIZO_GP	89 685	34	87,177
PHE_E_4_RHIZO_GP	MI.M06648_0016.001.N728---S518.PHE_E_4_RHIZO_GP	53 867	35	88,310
PHE_CEN_4_RHIZO_GP	MI.M06648_0016.001.N720---S520.PHE_CEN_4_RHIZO_GP	63 435	34	86,547
0_0_5_RHIZO_GP	MI.M06648_0016.001.N721---S520.0_0_5_RHIZO_GP	49 263	33	77,967
PHE_CN_4_RHIZO_GP	MI.M06648_0016.001.N718---S520.PHE_CN_4_RHIZO_GP	57 571	34	84,006
PHE_EN_4_RHIZO_GP	MI.M06648_0016.001.N719---S520.PHE_EN_4_RHIZO_GP	44 222	34	85,643
0_N_6_RHIZO_GP	MI.M06648_0016.001.N729---S521.0_N_6_RHIZO_GP	50 344	34	78,798
0_CE_6_RHIZO_GP	MI.M06648_0016.001.N716---S522.0_CE_6_RHIZO_GP	41 522	34	71,774
0_C_6_RHIZO_GP	MI.M06648_0016.001.N727---S521.0_C_6_RHIZO_GP	53 757	34	75,830
0_E_6_RHIZO_GP	MI.M06648_0016.001.N728---S521.0_E_6_RHIZO_GP	41 282	34	83,889
0_CEN_6_RHIZO_GP	MI.M06648_0016.001.N720---S522.0_CEN_6_RHIZO_GP	36 864	33	68,785
PHE_0_6_RHIZO_GP	MI.M06648_0016.001.N721---S522.PHE_0_6_RHIZO_GP	47 685	34	88,326
0_CN_6_RHIZO_GP	MI.M06648_0016.001.N718---S522.0_CN_6_RHIZO_GP	47 142	34	74,174
0_EN_6_RHIZO_GP	MI.M06648_0016.001.N719---S522.0_EN_6_RHIZO_GP	22 963	33	57,344
PHE_N_5_RHIZO_GP	MI.M06648_0016.001.N720---S521.PHE_N_5_RHIZO_GP	72 985	34	87,674
PHE_CE_5_RHIZO_GP	MI.M06648_0016.001.N721---S521.PHE_CE_5_RHIZO_GP	64 981	35	87,596
PHE_C_5_RHIZO_GP	MI.M06648_0016.001.N718---S521.PHE_C_5_RHIZO_GP	45 224	34	87,836
PHE_E_5_RHIZO_GP	MI.M06648_0016.001.N719---S521.PHE_E_5_RHIZO_GP	42 392	34	86,729
PHE_CEN_5_RHIZO_GP	MI.M06648_0016.001.N724---S521.PHE_CEN_5_RHIZO_GP	63 310	34	88,136
0_0_6_RHIZO_GP	MI.M06648_0016.001.N726---S521.0_0_6_RHIZO_GP	36 347	34	71,412
PHE_CN_5_RHIZO_GP	MI.M06648_0016.001.N722---S521.PHE_CN_5_RHIZO_GP	39 590	34	81,730
PHE_EN_5_RHIZO_GP	MI.M06648_0016.001.N723---S521.PHE_EN_5_RHIZO_GP	35 837	34	84,209
0_N_3_RHIZO_GP	MI.M06648_0016.001.N729---S516.0_N_3_RHIZO_GP	54 701	34	85,830
0_CE_3_RHIZO_GP	MI.M06648_0016.001.N716---S517.0_CE_3_RHIZO_GP	54 571	34	77,484
0_C_3_RHIZO_GP	MI.M06648_0016.001.N727---S516.0_C_3_RHIZO_GP	63 053	34	84,404
0_E_3_RHIZO_GP	MI.M06648_0016.001.N728---S516.0_E_3_RHIZO_GP	33 838	33	67,672
0_CEN_3_RHIZO_GP	MI.M06648_0016.001.N720---S517.0_CEN_3_RHIZO_GP	41 289	33	72,244
PHE_0_3_RHIZO_GP	MI.M06648_0016.001.N721---S517.PHE_0_3_RHIZO_GP	41 679	34	87,968
0_CN_3_RHIZO_GP	MI.M06648_0016.001.N718---S517.0_CN_3_RHIZO_GP	65 846	34	84,875
0_EN_3_RHIZO_GP	MI.M06648_0016.001.N719---S517.0_EN_3_RHIZO_GP	25 874	34	79,543
PHE_N_2_RHIZO_GP	MI.M06648_0016.001.N720---S516.PHE_N_2_RHIZO_GP	60 452	34	87,486
PHE_CE_2_RHIZO_GP	MI.M06648_0016.001.N721---S516.PHE_CE_2_RHIZO_GP	54 076	34	87,965
PHE_C_2_RHIZO_GP	MI.M06648_0016.001.N718---S516.PHE_C_2_RHIZO_GP	48 446	35	87,169
PHE_E_2_RHIZO_GP	MI.M06648_0016.001.N719---S516.PHE_E_2_RHIZO_GP	70 970	34	89,156
PHE_CEN_2_RHIZO_GP	MI.M06648_0016.001.N724---S516.PHE_CEN_2_RHIZO_GP	56 979	34	88,424
0_0_3_RHIZO_GP	MI.M06648_0016.001.N726---S516.0_0_3_RHIZO_GP	39 848	34	71,231
PHE_CN_2_RHIZO_GP	MI.M06648_0016.001.N722---S516.PHE_CN_2_RHIZO_GP	71 624	34	88,663
PHE_EN_2_RHIZO_GP	MI.M06648_0016.001.N723---S516.PHE_EN_2_RHIZO_GP	50 997	34	87,285
0_N_4_RHIZO_GP	MI.M06648_0016.001.N720---S518.0_N_4_RHIZO_GP	56 629	34	81,575
0_CE_4_RHIZO_GP	MI.M06648_0016.001.N721---S518.0_CE_4_RHIZO_GP	32 521	33	81,181
0_C_4_RHIZO_GP	MI.M06648_0016.001.N718---S518.0_C_4_RHIZO_GP	30 354	34	72,923
0_E_4_RHIZO_GP	MI.M06648_0016.001.N719---S518.0_E_4_RHIZO_GP	26 793	32	67,768
0_CEN_4_RHIZO_GP	MI.M06648_0016.001.N724---S518.0_CEN_4_RHIZO_GP	25 689	34	69,037
PHE_0_4_RHIZO_GP	MI.M06648_0016.001.N726---S518.PHE_0_4_RHIZO_GP	61 027	34	88,661
0_CN_4_RHIZO_GP	MI.M06648_0016.001.N722---S518.0_CN_4_RHIZO_GP	23 460	33	67,937
0_EN_4_RHIZO_GP	MI.M06648_0016.001.N723---S518.0_EN_4_RHIZO_GP	36 184	33	76,537
PHE_N_3_RHIZO_GP	MI.M06648_0016.001.N724---S517.PHE_N_3_RHIZO_GP	50 305	34	86,153
PHE_CE_3_RHIZO_GP	MI.M06648_0016.001.N726---S517.PHE_CE_3_RHIZO_GP	65 804	34	88,868
PHE_C_3_RHIZO_GP	MI.M06648_0016.001.N722---S517.PHE_C_3_RHIZO_GP	39 040	34	86,875
PHE_E_3_RHIZO_GP	MI.M06648_0016.001.N723---S517.PHE_E_3_RHIZO_GP	29 031	34	85,784
PHE_CEN_3_RHIZO_GP	MI.M06648_0016.001.N729---S517.PHE_CEN_3_RHIZO_GP	58 238	34	88,145
0_0_4_RHIZO_GP	MI.M06648_0016.001.N716---S518.0_0_4_RHIZO_GP	19 864	26	81,157
PHE_CN_3_RHIZO_GP	MI.M06648_0016.001.N727---S517.PHE_CN_3_RHIZO_GP	73 236	34	89,045
PHE_EN_3_RHIZO_GP	MI.M06648_0016.001.N728---S517.PHE_EN_3_RHIZO_GP	63 809	34	89,102
0_N_1_RHIZO_GP	MI.M06648_0016.001.N720---S513.0_N_1_RHIZO_GP	13 899	34	71,861
0_CE_1_RHIZO_GP	MI.M06648_0016.001.N721---S513.0_CE_1_RHIZO_GP	1 216	32	31,332
0_C_1_RHIZO_GP	MI.M06648_0016.001.N718---S513.0_C_1_RHIZO_GP	3 914	32	39,269
0_E_1_RHIZO_GP	MI.M06648_0016.001.N719---S513.0_E_1_RHIZO_GP	17 855	34	62,543
0_CEN_1_RHIZO_GP	MI.M06648_0016.001.N724---S513.0_CEN_1_RHIZO_GP	6 243	34	48,198
PHE_0_1_RHIZO_GP	MI.M06648_0016.001.N726---S513.PHE_0_1_RHIZO_GP	73 154	34	88,820
0_CN_1_RHIZO_GP	MI.M06648_0016.001.N722---S513.0_CN_1_RHIZO_GP	3 500	34	60,486
0_EN_1_RHIZO_GP	MI.M06648_0016.001.N723---S513.0_EN_1_RHIZO_GP	207	32	32,367
PHE_N_6_RHIZO_GN	MI.M06648_0016.001.N710---S522.PHE_N_6_RHIZO_GN	29 567	35	95,965
PHE_CE_6_RHIZO_GN	MI.M06648_0016.001.N711---S522.PHE_CE_6_RHIZO_GN	53 627	33	96,394
PHE_C_6_RHIZO_GN	MI.M06648_0016.001.N706---S522.PHE_C_6_RHIZO_GN	35 548	32	95,699
PHE_E_6_RHIZO_GN	MI.M06648_0016.001.N707---S522.PHE_E_6_RHIZO_GN	40 628	35	96,264
PHE_CEN_6_RHIZO_GN	MI.M06648_0016.001.N715---S522.PHE_CEN_6_RHIZO_GN	24 797	34	96,024
0_0_1_RHIZO_GP	MI.M06648_0016.001.N716---S513.0_0_1_RHIZO_GP	24 741	34	68,667
PHE_CN_6_RHIZO_GN	MI.M06648_0016.001.N712---S522.PHE_CN_6_RHIZO_GN	32 323	35	96,065
PHE_EN_6_RHIZO_GN	MI.M06648_0016.001.N714---S522.PHE_EN_6_RHIZO_GN	29 248	35	95,959
0_N_2_RHIZO_GP	MI.M06648_0016.001.N724---S515.0_N_2_RHIZO_GP	34 763	33	75,649
0_CE_2_RHIZO_GP	MI.M06648_0016.001.N726---S515.0_CE_2_RHIZO_GP	46 925	34	82,525
0_C_2_RHIZO_GP	MI.M06648_0016.001.N722---S515.0_C_2_RHIZO_GP	37 471	34	77,497
0_E_2_RHIZO_GP	MI.M06648_0016.001.N723---S515.0_E_2_RHIZO_GP	35 428	32	66,670
0_CEN_2_RHIZO_GP	MI.M06648_0016.001.N729---S515.0_CEN_2_RHIZO_GP	44 934	33	72,177
PHE_0_2_RHIZO_GP	MI.M06648_0016.001.N716---S516.PHE_0_2_RHIZO_GP	55 723	34	86,584
0_CN_2_RHIZO_GP	MI.M06648_0016.001.N727---S515.0_CN_2_RHIZO_GP	70 345	34	79,565
0_EN_2_RHIZO_GP	MI.M06648_0016.001.N728---S515.0_EN_2_RHIZO_GP	47 360	34	77,916
PHE_N_1_RHIZO_GP	MI.M06648_0016.001.N729---S513.PHE_N_1_RHIZO_GP	26 768	34	84,485
PHE_CE_1_RHIZO_GP	MI.M06648_0016.001.N716---S515.PHE_CE_1_RHIZO_GP	66 328	34	88,587
PHE_C_1_RHIZO_GP	MI.M06648_0016.001.N727---S513.PHE_C_1_RHIZO_GP	45 171	34	81,048
PHE_E_1_RHIZO_GP	MI.M06648_0016.001.N728---S513.PHE_E_1_RHIZO_GP	11 385	34	79,253
PHE_CEN_1_RHIZO_GP	MI.M06648_0016.001.N720---S515.PHE_CEN_1_RHIZO_GP	64 966	34	87,113
0_0_2_RHIZO_GP	MI.M06648_0016.001.N721---S515.0_0_2_RHIZO_GP	53 176	35	86,114
PHE_CN_1_RHIZO_GP	MI.M06648_0016.001.N718---S515.PHE_CN_1_RHIZO_GP	61 954	34	88,428
PHE_EN_1_RHIZO_GP	MI.M06648_0016.001.N719---S515.PHE_EN_1_RHIZO_GP	74 041	34	88,439
0_N_5_RHIZO_GN	MI.M06648_0016.001.N710---S520.0_N_5_RHIZO_GN	60 505	32	96,202
0_CE_5_RHIZO_GN	MI.M06648_0016.001.N711---S520.0_CE_5_RHIZO_GN	118 195	34	97,154
0_C_5_RHIZO_GN	MI.M06648_0016.001.N706---S520.0_C_5_RHIZO_GN	21 969	33	94,784
0_E_5_RHIZO_GN	MI.M06648_0016.001.N707---S520.0_E_5_RHIZO_GN	31 486	29	95,369
0_CEN_5_RHIZO_GN	MI.M06648_0016.001.N715---S520.0_CEN_5_RHIZO_GN	87 563	34	97,014
PHE_0_5_RHIZO_GN	MI.M06648_0016.001.N701---S521.PHE_0_5_RHIZO_GN	35 898	33	95,983
0_CN_5_RHIZO_GN	MI.M06648_0016.001.N712---S520.0_CN_5_RHIZO_GN	43 945	33	96,371
0_EN_5_RHIZO_GN	MI.M06648_0016.001.N714---S520.0_EN_5_RHIZO_GN	169 315	36	98,010
PHE_N_4_RHIZO_GN	MI.M06648_0016.001.N715---S518.PHE_N_4_RHIZO_GN	37 239	35	96,412
PHE_CE_4_RHIZO_GN	MI.M06648_0016.001.N701---S520.PHE_CE_4_RHIZO_GN	46 888	32	96,342
PHE_C_4_RHIZO_GN	MI.M06648_0016.001.N712---S518.PHE_C_4_RHIZO_GN	58 013	32	96,756
PHE_E_4_RHIZO_GN	MI.M06648_0016.001.N714---S518.PHE_E_4_RHIZO_GN	75 043	34	97,158
PHE_CEN_4_RHIZO_GN	MI.M06648_0016.001.N704---S520.PHE_CEN_4_RHIZO_GN	38 422	35	96,421
0_0_5_RHIZO_GN	MI.M06648_0016.001.N705---S520.0_0_5_RHIZO_GN	51 272	33	96,542
PHE_CN_4_RHIZO_GN	MI.M06648_0016.001.N702---S520.PHE_CN_4_RHIZO_GN	24 189	35	95,684
PHE_EN_4_RHIZO_GN	MI.M06648_0016.001.N703---S520.PHE_EN_4_RHIZO_GN	37 489	36	96,511
0_N_6_RHIZO_GN	MI.M06648_0016.001.N715---S521.0_N_6_RHIZO_GN	41 465	35	96,399
0_CE_6_RHIZO_GN	MI.M06648_0016.001.N701---S522.0_CE_6_RHIZO_GN	6 795	31	90,037
0_C_6_RHIZO_GN	MI.M06648_0016.001.N712---S521.0_C_6_RHIZO_GN	111 903	31	97,400
0_E_6_RHIZO_GN	MI.M06648_0016.001.N714---S521.0_E_6_RHIZO_GN	41 742	35	96,763
0_CEN_6_RHIZO_GN	MI.M06648_0016.001.N704---S522.0_CEN_6_RHIZO_GN	62 430	32	96,561
PHE_0_6_RHIZO_GN	MI.M06648_0016.001.N705---S522.PHE_0_6_RHIZO_GN	55 472	34	96,838
0_CN_6_RHIZO_GN	MI.M06648_0016.001.N702---S522.0_CN_6_RHIZO_GN	52 405	28	95,455
0_EN_6_RHIZO_GN	MI.M06648_0016.001.N703---S522.0_EN_6_RHIZO_GN	78 034	30	96,422
PHE_N_5_RHIZO_GN	MI.M06648_0016.001.N704---S521.PHE_N_5_RHIZO_GN	39 087	33	96,009
PHE_CE_5_RHIZO_GN	MI.M06648_0016.001.N705---S521.PHE_CE_5_RHIZO_GN	34 138	35	96,183
PHE_C_5_RHIZO_GN	MI.M06648_0016.001.N702---S521.PHE_C_5_RHIZO_GN	23 484	31	94,277
PHE_E_5_RHIZO_GN	MI.M06648_0016.001.N703---S521.PHE_E_5_RHIZO_GN	29 594	34	95,631
PHE_CEN_5_RHIZO_GN	MI.M06648_0016.001.N710---S521.PHE_CEN_5_RHIZO_GN	29 355	35	95,790
0_0_6_RHIZO_GN	MI.M06648_0016.001.N711---S521.0_0_6_RHIZO_GN	49 962	33	96,237
PHE_CN_5_RHIZO_GN	MI.M06648_0016.001.N706---S521.PHE_CN_5_RHIZO_GN	26 932	35	95,723
PHE_EN_5_RHIZO_GN	MI.M06648_0016.001.N707---S521.PHE_EN_5_RHIZO_GN	33 873	34	95,864
0_N_3_RHIZO_GN	MI.M06648_0016.001.N715---S516.0_N_3_RHIZO_GN	16 405	35	94,977
0_CE_3_RHIZO_GN	MI.M06648_0016.001.N701---S517.0_CE_3_RHIZO_GN	55 778	30	96,282
0_C_3_RHIZO_GN	MI.M06648_0016.001.N712---S516.0_C_3_RHIZO_GN	34 927	35	96,742
0_E_3_RHIZO_GN	MI.M06648_0016.001.N714---S516.0_E_3_RHIZO_GN	75 876	34	97,116
0_CEN_3_RHIZO_GN	MI.M06648_0016.001.N704---S517.0_CEN_3_RHIZO_GN	64 185	32	96,699
PHE_0_3_RHIZO_GN	MI.M06648_0016.001.N705---S517.PHE_0_3_RHIZO_GN	46 750	34	96,411
0_CN_3_RHIZO_GN	MI.M06648_0016.001.N702---S517.0_CN_3_RHIZO_GN	31 128	32	94,911
0_EN_3_RHIZO_GN	MI.M06648_0016.001.N703---S517.0_EN_3_RHIZO_GN	88 129	32	97,495
PHE_N_2_RHIZO_GN	MI.M06648_0016.001.N704---S516.PHE_N_2_RHIZO_GN	32 607	36	96,482
PHE_CE_2_RHIZO_GN	MI.M06648_0016.001.N705---S516.PHE_CE_2_RHIZO_GN	45 812	35	96,582
PHE_C_2_RHIZO_GN	MI.M06648_0016.001.N702---S516.PHE_C_2_RHIZO_GN	33 767	31	95,484
PHE_E_2_RHIZO_GN	MI.M06648_0016.001.N703---S516.PHE_E_2_RHIZO_GN	55 597	31	96,178
PHE_CEN_2_RHIZO_GN	MI.M06648_0016.001.N710---S516.PHE_CEN_2_RHIZO_GN	22 689	34	95,407
0_0_3_RHIZO_GN	MI.M06648_0016.001.N711---S516.0_0_3_RHIZO_GN	136 308	36	97,935
PHE_CN_2_RHIZO_GN	MI.M06648_0016.001.N706---S516.PHE_CN_2_RHIZO_GN	26 222	36	96,057
PHE_EN_2_RHIZO_GN	MI.M06648_0016.001.N707---S516.PHE_EN_2_RHIZO_GN	25 935	36	95,693
0_N_4_RHIZO_GN	MI.M06648_0016.001.N704---S518.0_N_4_RHIZO_GN	50 794	33	96,606
0_CE_4_RHIZO_GN	MI.M06648_0016.001.N705---S518.0_CE_4_RHIZO_GN	145 347	31	98,002
0_C_4_RHIZO_GN	MI.M06648_0016.001.N702---S518.0_C_4_RHIZO_GN	32 595	31	95,825
0_E_4_RHIZO_GN	MI.M06648_0016.001.N703---S518.0_E_4_RHIZO_GN	43 604	31	95,709
0_CEN_4_RHIZO_GN	MI.M06648_0016.001.N710---S518.0_CEN_4_RHIZO_GN	34 025	32	95,671
PHE_0_4_RHIZO_GN	MI.M06648_0016.001.N711---S518.PHE_0_4_RHIZO_GN	32 868	35	96,221
0_CN_4_RHIZO_GN	MI.M06648_0016.001.N706---S518.0_CN_4_RHIZO_GN	35 158	36	96,393
0_EN_4_RHIZO_GN	MI.M06648_0016.001.N707---S518.0_EN_4_RHIZO_GN	95 972	35	97,480
PHE_N_3_RHIZO_GN	MI.M06648_0016.001.N710---S517.PHE_N_3_RHIZO_GN	30 888	34	95,348
PHE_CE_3_RHIZO_GN	MI.M06648_0016.001.N711---S517.PHE_CE_3_RHIZO_GN	69 562	31	96,770
PHE_C_3_RHIZO_GN	MI.M06648_0016.001.N706---S517.PHE_C_3_RHIZO_GN	31 700	34	95,890
PHE_E_3_RHIZO_GN	MI.M06648_0016.001.N707---S517.PHE_E_3_RHIZO_GN	30 619	34	95,362
PHE_CEN_3_RHIZO_GN	MI.M06648_0016.001.N715---S517.PHE_CEN_3_RHIZO_GN	27 559	36	95,831
0_0_4_RHIZO_GN	MI.M06648_0016.001.N701---S518.0_0_4_RHIZO_GN	156 960	30	97,803
PHE_CN_3_RHIZO_GN	MI.M06648_0016.001.N712---S517.PHE_CN_3_RHIZO_GN	26 703	36	95,982
PHE_EN_3_RHIZO_GN	MI.M06648_0016.001.N714---S517.PHE_EN_3_RHIZO_GN	45 193	35	96,528
0_N_1_RHIZO_GN	MI.M06648_0016.001.N704---S513.0_N_1_RHIZO_GN	38 747	36	96,913
0_CE_1_RHIZO_GN	MI.M06648_0016.001.N705---S513.0_CE_1_RHIZO_GN	49 661	33	96,772
0_C_1_RHIZO_GN	MI.M06648_0016.001.N702---S513.0_C_1_RHIZO_GN	83 750	27	96,849
0_E_1_RHIZO_GN	MI.M06648_0016.001.N703---S513.0_E_1_RHIZO_GN	42 713	30	95,477
0_CEN_1_RHIZO_GN	MI.M06648_0016.001.N710---S513.0_CEN_1_RHIZO_GN	28 515	31	95,694
PHE_0_1_RHIZO_GN	MI.M06648_0016.001.N711---S513.PHE_0_1_RHIZO_GN	36 677	35	96,622
0_CN_1_RHIZO_GN	MI.M06648_0016.001.N706---S513.0_CN_1_RHIZO_GN	28 809	35	95,956
0_EN_1_RHIZO_GN	MI.M06648_0016.001.N707---S513.0_EN_1_RHIZO_GN	566 989	32	98,607
0_0_1_RHIZO_GN	MI.M06648_0016.001.N701---S513.0_0_1_RHIZO_GN	44 885	31	95,932
0_N_2_RHIZO_GN	MI.M06648_0016.001.N710---S515.0_N_2_RHIZO_GN	32 629	35	95,820
0_CE_2_RHIZO_GN	MI.M06648_0016.001.N711---S515.0_CE_2_RHIZO_GN	36 838	34	96,322
0_C_2_RHIZO_GN	MI.M06648_0016.001.N706---S515.0_C_2_RHIZO_GN	27 211	35	96,498
0_E_2_RHIZO_GN	MI.M06648_0016.001.N707---S515.0_E_2_RHIZO_GN	42 596	34	96,291
0_CEN_2_RHIZO_GN	MI.M06648_0016.001.N715---S515.0_CEN_2_RHIZO_GN	31 910	35	96,208
PHE_0_2_RHIZO_GN	MI.M06648_0016.001.N701---S516.PHE_0_2_RHIZO_GN	31 671	36	96,066
0_CN_2_RHIZO_GN	MI.M06648_0016.001.N712---S515.0_CN_2_RHIZO_GN	31 182	34	96,299
0_EN_2_RHIZO_GN	MI.M06648_0016.001.N714---S515.0_EN_2_RHIZO_GN	52 175	32	96,356
PHE_N_1_RHIZO_GN	MI.M06648_0016.001.N715---S513.PHE_N_1_RHIZO_GN	38 098	36	96,829
PHE_CE_1_RHIZO_GN	MI.M06648_0016.001.N701---S515.PHE_CE_1_RHIZO_GN	30 513	34	95,526
PHE_C_1_RHIZO_GN	MI.M06648_0016.001.N712---S513.PHE_C_1_RHIZO_GN	37 381	34	96,450
PHE_E_1_RHIZO_GN	MI.M06648_0016.001.N714---S513.PHE_E_1_RHIZO_GN	32 623	36	96,723
PHE_CEN_1_RHIZO_GN	MI.M06648_0016.001.N704---S515.PHE_CEN_1_RHIZO_GN	31 957	36	96,542
0_0_2_RHIZO_GN	MI.M06648_0016.001.N705---S515.0_0_2_RHIZO_GN	52 804	36	97,171
PHE_CN_1_RHIZO_GN	MI.M06648_0016.001.N702---S515.PHE_CN_1_RHIZO_GN	31 123	34	95,810
PHE_EN_1_RHIZO_GN	MI.M06648_0016.001.N703---S515.PHE_EN_1_RHIZO_GN	38 182	36	96,682
PHE_N_6_RHIZO_GP	MI.M06648_0016.001.N724---S522.PHE_N_6_RHIZO_GP	46 909	34	88,375
PHE_CE_6_RHIZO_GP	MI.M06648_0016.001.N726---S522.PHE_CE_6_RHIZO_GP	64 493	34	87,884
PHE_C_6_RHIZO_GP	MI.M06648_0016.001.N722---S522.PHE_C_6_RHIZO_GP	31 776	34	80,221
PHE_E_6_RHIZO_GP	MI.M06648_0016.001.N723---S522.PHE_E_6_RHIZO_GP	42 917	34	85,917
PHE_CEN_6_RHIZO_GP	MI.M06648_0016.001.N729---S522.PHE_CEN_6_RHIZO_GP	52 487	34	88,734
PHE_CN_6_RHIZO_GP	MI.M06648_0016.001.N727---S522.PHE_CN_6_RHIZO_GP	53 722	34	83,562
PHE_EN_6_RHIZO_GP	MI.M06648_0016.001.N728---S522.PHE_EN_6_RHIZO_GP	42 279	34	86,305
0_CEN_5_BULK_GN	MI.M06648_0015.001.N715---S520.0_CEN_5_BULK_GN	105 830	28	97,368
PHE_0_5_BULK_GN	MI.M06648_0015.001.N701---S521.PHE_0_5_BULK_GN	34 992	33	96,082
0_CN_5_BULK_GN	MI.M06648_0015.001.N712---S520.0_CN_5_BULK_GN	73 753	32	96,802
0_EN_5_BULK_GN	MI.M06648_0015.001.N714---S520.0_EN_5_BULK_GN	81 011	26	97,410
PHE_N_5_BULK_GN	MI.M06648_0015.001.N704---S521.PHE_N_5_BULK_GN	42 044	33	95,947
PHE_CE_5_BULK_GN	MI.M06648_0015.001.N705---S521.PHE_CE_5_BULK_GN	43 052	34	96,748
PHE_C_5_BULK_GN	MI.M06648_0015.001.N702---S521.PHE_C_5_BULK_GN	34 018	34	96,111
PHE_E_5_BULK_GN	MI.M06648_0015.001.N703---S521.PHE_E_5_BULK_GN	41 008	33	96,130
PHE_CEN_4_BULK_GN	MI.M06648_0015.001.N704---S520.PHE_CEN_4_BULK_GN	55 941	34	97,158
0_0_5_BULK_GN	MI.M06648_0015.001.N705---S520.0_0_5_BULK_GN	67 221	31	96,867
PHE_CN_4_BULK_GN	MI.M06648_0015.001.N702---S520.PHE_CN_4_BULK_GN	42 910	33	96,674
PHE_EN_4_BULK_GN	MI.M06648_0015.001.N703---S520.PHE_EN_4_BULK_GN	55 032	34	97,078
0_N_5_BULK_GN	MI.M06648_0015.001.N710---S520.0_N_5_BULK_GN	38 464	34	96,147
0_CE_5_BULK_GN	MI.M06648_0015.001.N711---S520.0_CE_5_BULK_GN	64 376	27	96,275
0_C_5_BULK_GN	MI.M06648_0015.001.N706---S520.0_C_5_BULK_GN	50 588	33	96,861
0_E_5_BULK_GN	MI.M06648_0015.001.N707---S520.0_E_5_BULK_GN	30 094	31	95,404
0_CEN_6_BULK_GN	MI.M06648_0015.001.N704---S522.0_CEN_6_BULK_GN	61 966	35	97,746
PHE_0_6_BULK_GN	MI.M06648_0015.001.N705---S522.PHE_0_6_BULK_GN	59 246	33	97,242
0_CN_6_BULK_GN	MI.M06648_0015.001.N702---S522.0_CN_6_BULK_GN	68 917	31	96,693
0_EN_6_BULK_GN	MI.M06648_0015.001.N703---S522.0_EN_6_BULK_GN	50 857	33	96,807
PHE_N_6_BULK_GN	MI.M06648_0015.001.N710---S522.PHE_N_6_BULK_GN	25 330	35	96,198
PHE_CE_6_BULK_GN	MI.M06648_0015.001.N711---S522.PHE_CE_6_BULK_GN	40 396	31	96,287
PHE_C_6_BULK_GN	MI.M06648_0015.001.N706---S522.PHE_C_6_BULK_GN	22 219	34	96,089
PHE_E_6_BULK_GN	MI.M06648_0015.001.N707---S522.PHE_E_6_BULK_GN	31 713	34	96,566
PHE_CEN_5_BULK_GN	MI.M06648_0015.001.N710---S521.PHE_CEN_5_BULK_GN	37 001	33	96,138
0_0_6_BULK_GN	MI.M06648_0015.001.N711---S521.0_0_6_BULK_GN	51 645	33	96,604
PHE_CN_5_BULK_GN	MI.M06648_0015.001.N706---S521.PHE_CN_5_BULK_GN	34 817	33	96,206
PHE_EN_5_BULK_GN	MI.M06648_0015.001.N707---S521.PHE_EN_5_BULK_GN	40 377	33	96,201
0_N_6_BULK_GN	MI.M06648_0015.001.N715---S521.0_N_6_BULK_GN	65 609	29	96,763
0_CE_6_BULK_GN	MI.M06648_0015.001.N701---S522.0_CE_6_BULK_GN	27 928	34	96,405
0_C_6_BULK_GN	MI.M06648_0015.001.N712---S521.0_C_6_BULK_GN	110 905	26	97,775
0_E_6_BULK_GN	MI.M06648_0015.001.N714---S521.0_E_6_BULK_GN	46 787	32	96,431
0_CEN_3_BULK_GN	MI.M06648_0015.001.N704---S517.0_CEN_3_BULK_GN	45 234	33	96,644
PHE_0_3_BULK_GN	MI.M06648_0015.001.N705---S517.PHE_0_3_BULK_GN	50 315	33	96,232
0_CN_3_BULK_GN	MI.M06648_0015.001.N702---S517.0_CN_3_BULK_GN	33 823	34	96,541
0_EN_3_BULK_GN	MI.M06648_0015.001.N703---S517.0_EN_3_BULK_GN	54 149	28	96,375
PHE_N_3_BULK_GN	MI.M06648_0015.001.N710---S517.PHE_N_3_BULK_GN	34 145	34	96,278
PHE_CE_3_BULK_GN	MI.M06648_0015.001.N711---S517.PHE_CE_3_BULK_GN	46 911	33	96,739
PHE_C_3_BULK_GN	MI.M06648_0015.001.N706---S517.PHE_C_3_BULK_GN	33 426	34	96,341
PHE_E_3_BULK_GN	MI.M06648_0015.001.N707---S517.PHE_E_3_BULK_GN	29 776	33	96,064
PHE_CEN_2_BULK_GN	MI.M06648_0015.001.N710---S516.PHE_CEN_2_BULK_GN	32 767	34	96,384
0_0_3_BULK_GN	MI.M06648_0015.001.N711---S516.0_0_3_BULK_GN	13 713	30	93,729
PHE_CN_2_BULK_GN	MI.M06648_0015.001.N706---S516.PHE_CN_2_BULK_GN	36 902	34	96,393
PHE_EN_2_BULK_GN	MI.M06648_0015.001.N707---S516.PHE_EN_2_BULK_GN	28 094	35	96,640
0_N_3_BULK_GN	MI.M06648_0015.001.N715---S516.0_N_3_BULK_GN	40 326	33	96,652
0_CE_3_BULK_GN	MI.M06648_0015.001.N701---S517.0_CE_3_BULK_GN	40 674	34	96,642
0_C_3_BULK_GN	MI.M06648_0015.001.N712---S516.0_C_3_BULK_GN	35 309	34	96,681
0_E_3_BULK_GN	MI.M06648_0015.001.N714---S516.0_E_3_BULK_GN	38 379	32	95,753
0_CEN_4_BULK_GN	MI.M06648_0015.001.N710---S518.0_CEN_4_BULK_GN	35 255	33	96,406
PHE_0_4_BULK_GN	MI.M06648_0015.001.N711---S518.PHE_0_4_BULK_GN	28 803	35	96,740
0_CN_4_BULK_GN	MI.M06648_0015.001.N706---S518.0_CN_4_BULK_GN	37 182	30	95,780
0_EN_4_BULK_GN	MI.M06648_0015.001.N707---S518.0_EN_4_BULK_GN	31 136	31	95,924
PHE_N_4_BULK_GN	MI.M06648_0015.001.N715---S518.PHE_N_4_BULK_GN	35 527	34	96,653
PHE_CE_4_BULK_GN	MI.M06648_0015.001.N701---S520.PHE_CE_4_BULK_GN	53 446	34	97,049
PHE_C_4_BULK_GN	MI.M06648_0015.001.N712---S518.PHE_C_4_BULK_GN	41 076	31	96,102
PHE_E_4_BULK_GN	MI.M06648_0015.001.N714---S518.PHE_E_4_BULK_GN	52 362	32	96,683
PHE_CEN_3_BULK_GN	MI.M06648_0015.001.N715---S517.PHE_CEN_3_BULK_GN	39 113	34	96,594
0_0_4_BULK_GN	MI.M06648_0015.001.N701---S518.0_0_4_BULK_GN	51 268	27	96,752
PHE_CN_3_BULK_GN	MI.M06648_0015.001.N712---S517.PHE_CN_3_BULK_GN	52 484	33	96,858
PHE_EN_3_BULK_GN	MI.M06648_0015.001.N714---S517.PHE_EN_3_BULK_GN	31 449	33	96,048
0_N_4_BULK_GN	MI.M06648_0015.001.N704---S518.0_N_4_BULK_GN	44 720	33	96,590
0_CE_4_BULK_GN	MI.M06648_0015.001.N705---S518.0_CE_4_BULK_GN	42 732	35	96,981
0_C_4_BULK_GN	MI.M06648_0015.001.N702---S518.0_C_4_BULK_GN	30 359	33	96,186
0_E_4_BULK_GN	MI.M06648_0015.001.N703---S518.0_E_4_BULK_GN	35 874	34	96,513
0_CEN_1_BULK_GN	MI.M06648_0015.001.N710---S513.0_CEN_1_BULK_GN	34 729	33	96,142
PHE_0_1_BULK_GN	MI.M06648_0015.001.N711---S513.PHE_0_1_BULK_GN	28 683	33	95,823
0_CN_1_BULK_GN	MI.M06648_0015.001.N706---S513.0_CN_1_BULK_GN	37 503	33	95,878
0_EN_1_BULK_GN	MI.M06648_0015.001.N707---S513.0_EN_1_BULK_GN	1 451	26	84,011
PHE_N_1_BULK_GN	MI.M06648_0015.001.N715---S513.PHE_N_1_BULK_GN	53 184	33	96,884
PHE_CE_1_BULK_GN	MI.M06648_0015.001.N701---S515.PHE_CE_1_BULK_GN	19 817	34	95,726
PHE_C_1_BULK_GN	MI.M06648_0015.001.N712---S513.PHE_C_1_BULK_GN	38 702	33	97,003
PHE_E_1_BULK_GN	MI.M06648_0015.001.N714---S513.PHE_E_1_BULK_GN	39 612	33	96,433
0_0_1_BULK_GN	MI.M06648_0015.001.N701---S513.0_0_1_BULK_GN	43 357	33	96,300
0_N_1_BULK_GN	MI.M06648_0015.001.N704---S513.0_N_1_BULK_GN	46 673	34	96,718
0_CE_1_BULK_GN	MI.M06648_0015.001.N705---S513.0_CE_1_BULK_GN	63 593	34	97,147
0_C_1_BULK_GN	MI.M06648_0015.001.N702---S513.0_C_1_BULK_GN	38 733	31	95,454
0_E_1_BULK_GN	MI.M06648_0015.001.N703---S513.0_E_1_BULK_GN	41 119	34	96,736
0_CEN_2_BULK_GN	MI.M06648_0015.001.N715---S515.0_CEN_2_BULK_GN	34 740	34	96,929
PHE_0_2_BULK_GN	MI.M06648_0015.001.N701---S516.PHE_0_2_BULK_GN	36 838	32	95,887
0_CN_2_BULK_GN	MI.M06648_0015.001.N712---S515.0_CN_2_BULK_GN	34 274	33	96,426
0_EN_2_BULK_GN	MI.M06648_0015.001.N714---S515.0_EN_2_BULK_GN	40 341	33	96,599
PHE_N_2_BULK_GN	MI.M06648_0015.001.N704---S516.PHE_N_2_BULK_GN	36 495	34	96,572
PHE_CE_2_BULK_GN	MI.M06648_0015.001.N705---S516.PHE_CE_2_BULK_GN	58 145	34	97,140
PHE_C_2_BULK_GN	MI.M06648_0015.001.N702---S516.PHE_C_2_BULK_GN	226	27	34,513
PHE_E_2_BULK_GN	MI.M06648_0015.001.N703---S516.PHE_E_2_BULK_GN	44 896	32	96,151
PHE_CEN_1_BULK_GN	MI.M06648_0015.001.N704---S515.PHE_CEN_1_BULK_GN	35 082	35	96,808
0_0_2_BULK_GN	MI.M06648_0015.001.N705---S515.0_0_2_BULK_GN	62 712	32	97,095
PHE_CN_1_BULK_GN	MI.M06648_0015.001.N702---S515.PHE_CN_1_BULK_GN	43 556	34	96,779
PHE_EN_1_BULK_GN	MI.M06648_0015.001.N703---S515.PHE_EN_1_BULK_GN	36 283	34	96,751
0_N_2_BULK_GN	MI.M06648_0015.001.N710---S515.0_N_2_BULK_GN	34 656	31	95,825
0_CE_2_BULK_GN	MI.M06648_0015.001.N711---S515.0_CE_2_BULK_GN	27 330	35	96,444
0_C_2_BULK_GN	MI.M06648_0015.001.N706---S515.0_C_2_BULK_GN	24 188	33	96,097
0_E_2_BULK_GN	MI.M06648_0015.001.N707---S515.0_E_2_BULK_GN	39 879	31	96,231
PHE_CEN_6_BULK_GP	MI.M06648_0015.001.N729---S522.PHE_CEN_6_BULK_GP	38 298	34	89,869
PHE_CN_6_BULK_GP	MI.M06648_0015.001.N727---S522.PHE_CN_6_BULK_GP	60 297	33	89,734
PHE_EN_6_BULK_GP	MI.M06648_0015.001.N728---S522.PHE_EN_6_BULK_GP	36 446	33	89,055
0_CEN_5_BULK_GP	MI.M06648_0015.001.N729---S520.0_CEN_5_BULK_GP	42 953	32	79,859
PHE_0_5_BULK_GP	MI.M06648_0015.001.N716---S521.PHE_0_5_BULK_GP	55 822	33	90,382
0_CN_5_BULK_GP	MI.M06648_0015.001.N727---S520.0_CN_5_BULK_GP	55 077	33	79,247
0_EN_5_BULK_GP	MI.M06648_0015.001.N728---S520.0_EN_5_BULK_GP	46 723	33	81,808
PHE_N_5_BULK_GP	MI.M06648_0015.001.N720---S521.PHE_N_5_BULK_GP	80 994	33	91,714
PHE_CE_5_BULK_GP	MI.M06648_0015.001.N721---S521.PHE_CE_5_BULK_GP	157 305	33	93,448
PHE_C_5_BULK_GP	MI.M06648_0015.001.N718---S521.PHE_C_5_BULK_GP	47 463	33	89,967
PHE_E_5_BULK_GP	MI.M06648_0015.001.N719---S521.PHE_E_5_BULK_GP	44 127	33	89,952
PHE_CEN_4_BULK_GP	MI.M06648_0015.001.N720---S520.PHE_CEN_4_BULK_GP	55 607	33	89,352
0_0_5_BULK_GP	MI.M06648_0015.001.N721---S520.0_0_5_BULK_GP	46 596	33	84,692
PHE_CN_4_BULK_GP	MI.M06648_0015.001.N718---S520.PHE_CN_4_BULK_GP	40 731	33	89,313
PHE_EN_4_BULK_GP	MI.M06648_0015.001.N719---S520.PHE_EN_4_BULK_GP	39 284	33	89,805
0_N_5_BULK_GP	MI.M06648_0015.001.N724---S520.0_N_5_BULK_GP	23 766	32	72,772
0_CE_5_BULK_GP	MI.M06648_0015.001.N726---S520.0_CE_5_BULK_GP	54 715	33	84,478
0_C_5_BULK_GP	MI.M06648_0015.001.N722---S520.0_C_5_BULK_GP	54 494	33	84,597
0_E_5_BULK_GP	MI.M06648_0015.001.N723---S520.0_E_5_BULK_GP	44 301	33	86,621
0_CEN_6_BULK_GP	MI.M06648_0015.001.N720---S522.0_CEN_6_BULK_GP	56 925	33	79,647
PHE_0_6_BULK_GP	MI.M06648_0015.001.N721---S522.PHE_0_6_BULK_GP	53 592	33	91,153
0_CN_6_BULK_GP	MI.M06648_0015.001.N718---S522.0_CN_6_BULK_GP	40 926	33	82,021
0_EN_6_BULK_GP	MI.M06648_0015.001.N719---S522.0_EN_6_BULK_GP	28 238	33	79,832
PHE_N_6_BULK_GP	MI.M06648_0015.001.N724---S522.PHE_N_6_BULK_GP	43 159	33	90,292
PHE_CE_6_BULK_GP	MI.M06648_0015.001.N726---S522.PHE_CE_6_BULK_GP	53 824	33	89,897
PHE_C_6_BULK_GP	MI.M06648_0015.001.N722---S522.PHE_C_6_BULK_GP	41 973	34	89,839
PHE_E_6_BULK_GP	MI.M06648_0015.001.N723---S522.PHE_E_6_BULK_GP	50 019	33	90,751
PHE_CEN_5_BULK_GP	MI.M06648_0015.001.N724---S521.PHE_CEN_5_BULK_GP	80 802	33	91,300
0_0_6_BULK_GP	MI.M06648_0015.001.N726---S521.0_0_6_BULK_GP	96 352	33	86,311
PHE_CN_5_BULK_GP	MI.M06648_0015.001.N722---S521.PHE_CN_5_BULK_GP	77 771	33	91,344
PHE_EN_5_BULK_GP	MI.M06648_0015.001.N723---S521.PHE_EN_5_BULK_GP	41 541	33	87,903
0_N_6_BULK_GP	MI.M06648_0015.001.N729---S521.0_N_6_BULK_GP	42 275	33	76,778
0_CE_6_BULK_GP	MI.M06648_0015.001.N716---S522.0_CE_6_BULK_GP	71 388	33	84,433
0_C_6_BULK_GP	MI.M06648_0015.001.N727---S521.0_C_6_BULK_GP	50 411	33	81,401
0_E_6_BULK_GP	MI.M06648_0015.001.N728---S521.0_E_6_BULK_GP	33 332	32	79,320
0_CEN_3_BULK_GP	MI.M06648_0015.001.N720---S517.0_CEN_3_BULK_GP	113 773	33	88,478
PHE_0_3_BULK_GP	MI.M06648_0015.001.N721---S517.PHE_0_3_BULK_GP	31 098	33	88,620
0_CN_3_BULK_GP	MI.M06648_0015.001.N718---S517.0_CN_3_BULK_GP	17 350	33	80,957
0_EN_3_BULK_GP	MI.M06648_0015.001.N719---S517.0_EN_3_BULK_GP	16 924	33	73,747
PHE_N_3_BULK_GP	MI.M06648_0015.001.N724---S517.PHE_N_3_BULK_GP	50 093	33	89,763
PHE_CE_3_BULK_GP	MI.M06648_0015.001.N726---S517.PHE_CE_3_BULK_GP	223 040	33	93,432
PHE_C_3_BULK_GP	MI.M06648_0015.001.N722---S517.PHE_C_3_BULK_GP	30 781	33	88,285
PHE_E_3_BULK_GP	MI.M06648_0015.001.N723---S517.PHE_E_3_BULK_GP	53 101	33	90,842
PHE_CEN_2_BULK_GP	MI.M06648_0015.001.N724---S516.PHE_CEN_2_BULK_GP	61 858	33	90,139
0_0_3_BULK_GP	MI.M06648_0015.001.N726---S516.0_0_3_BULK_GP	60 710	32	82,700
PHE_CN_2_BULK_GP	MI.M06648_0015.001.N722---S516.PHE_CN_2_BULK_GP	48 894	33	89,995
PHE_EN_2_BULK_GP	MI.M06648_0015.001.N723---S516.PHE_EN_2_BULK_GP	104 819	33	90,849
0_N_3_BULK_GP	MI.M06648_0015.001.N729---S516.0_N_3_BULK_GP	43 679	33	81,236
0_CE_3_BULK_GP	MI.M06648_0015.001.N716---S517.0_CE_3_BULK_GP	35 641	33	84,232
0_C_3_BULK_GP	MI.M06648_0015.001.N727---S516.0_C_3_BULK_GP	10 889	32	75,902
0_E_3_BULK_GP	MI.M06648_0015.001.N728---S516.0_E_3_BULK_GP	56 533	33	82,470
0_CEN_4_BULK_GP	MI.M06648_0015.001.N724---S518.0_CEN_4_BULK_GP	37 604	33	79,518
PHE_0_4_BULK_GP	MI.M06648_0015.001.N726---S518.PHE_0_4_BULK_GP	60 370	33	84,340
0_CN_4_BULK_GP	MI.M06648_0015.001.N722---S518.0_CN_4_BULK_GP	40 167	33	86,828
0_EN_4_BULK_GP	MI.M06648_0015.001.N723---S518.0_EN_4_BULK_GP	52 530	33	91,001
PHE_N_4_BULK_GP	MI.M06648_0015.001.N729---S518.PHE_N_4_BULK_GP	66 048	34	90,775
PHE_CE_4_BULK_GP	MI.M06648_0015.001.N716---S520.PHE_CE_4_BULK_GP	58 308	33	89,615
PHE_C_4_BULK_GP	MI.M06648_0015.001.N727---S518.PHE_C_4_BULK_GP	84 225	33	91,968
PHE_E_4_BULK_GP	MI.M06648_0015.001.N728---S518.PHE_E_4_BULK_GP	83 517	33	91,784
PHE_CEN_3_BULK_GP	MI.M06648_0015.001.N729---S517.PHE_CEN_3_BULK_GP	56 125	33	90,707
0_0_4_BULK_GP	MI.M06648_0015.001.N716---S518.0_0_4_BULK_GP	44 262	33	82,421
PHE_CN_3_BULK_GP	MI.M06648_0015.001.N727---S517.PHE_CN_3_BULK_GP	118 604	33	91,144
PHE_EN_3_BULK_GP	MI.M06648_0015.001.N728---S517.PHE_EN_3_BULK_GP	54 478	33	90,536
0_N_4_BULK_GP	MI.M06648_0015.001.N720---S518.0_N_4_BULK_GP	83 831	33	85,962
0_CE_4_BULK_GP	MI.M06648_0015.001.N721---S518.0_CE_4_BULK_GP	52 513	34	87,862
0_C_4_BULK_GP	MI.M06648_0015.001.N718---S518.0_C_4_BULK_GP	45 885	33	84,145
0_E_4_BULK_GP	MI.M06648_0015.001.N719---S518.0_E_4_BULK_GP	62 093	33	87,163
0_CEN_1_BULK_GP	MI.M06648_0015.001.N724---S513.0_CEN_1_BULK_GP	46 289	33	84,878
PHE_0_1_BULK_GP	MI.M06648_0015.001.N726---S513.PHE_0_1_BULK_GP	1 058 454	33	95,450
0_CN_1_BULK_GP	MI.M06648_0015.001.N722---S513.0_CN_1_BULK_GP	36 039	33	78,512
0_EN_1_BULK_GP	MI.M06648_0015.001.N723---S513.0_EN_1_BULK_GP	40 537	33	92,173
PHE_N_1_BULK_GP	MI.M06648_0015.001.N729---S513.PHE_N_1_BULK_GP	53 648	33	88,812
PHE_CE_1_BULK_GP	MI.M06648_0015.001.N716---S515.PHE_CE_1_BULK_GP	69 186	33	90,955
PHE_C_1_BULK_GP	MI.M06648_0015.001.N727---S513.PHE_C_1_BULK_GP	48 199	33	89,614
PHE_E_1_BULK_GP	MI.M06648_0015.001.N728---S513.PHE_E_1_BULK_GP	64 295	33	90,050
PHE_CEN_6_BULK_GN	MI.M06648_0015.001.N715---S522.PHE_CEN_6_BULK_GN	28 123	30	95,498
0_0_1_BULK_GP	MI.M06648_0015.001.N716---S513.0_0_1_BULK_GP	52 506	33	77,557
PHE_CN_6_BULK_GN	MI.M06648_0015.001.N712---S522.PHE_CN_6_BULK_GN	29 276	34	96,253
PHE_EN_6_BULK_GN	MI.M06648_0015.001.N714---S522.PHE_EN_6_BULK_GN	31 957	34	96,317
0_N_1_BULK_GP	MI.M06648_0015.001.N720---S513.0_N_1_BULK_GP	62 544	33	80,801
0_CE_1_BULK_GP	MI.M06648_0015.001.N721---S513.0_CE_1_BULK_GP	30 335	33	81,483
0_C_1_BULK_GP	MI.M06648_0015.001.N718---S513.0_C_1_BULK_GP	34 569	33	83,691
0_E_1_BULK_GP	MI.M06648_0015.001.N719---S513.0_E_1_BULK_GP	26 078	33	74,492
0_CEN_2_BULK_GP	MI.M06648_0015.001.N729---S515.0_CEN_2_BULK_GP	40 602	33	77,225
PHE_0_2_BULK_GP	MI.M06648_0015.001.N716---S516.PHE_0_2_BULK_GP	51 632	33	87,546
0_CN_2_BULK_GP	MI.M06648_0015.001.N727---S515.0_CN_2_BULK_GP	56 731	33	83,485
0_EN_2_BULK_GP	MI.M06648_0015.001.N728---S515.0_EN_2_BULK_GP	38 084	33	78,442
PHE_N_2_BULK_GP	MI.M06648_0015.001.N720---S516.PHE_N_2_BULK_GP	67 398	33	91,108
PHE_CE_2_BULK_GP	MI.M06648_0015.001.N721---S516.PHE_CE_2_BULK_GP	94 553	33	92,374
PHE_C_2_BULK_GP	MI.M06648_0015.001.N718---S516.PHE_C_2_BULK_GP	37 332	33	87,459
PHE_E_2_BULK_GP	MI.M06648_0015.001.N719---S516.PHE_E_2_BULK_GP	51 201	33	90,227
PHE_CEN_1_BULK_GP	MI.M06648_0015.001.N720---S515.PHE_CEN_1_BULK_GP	46 118	33	89,234
0_0_2_BULK_GP	MI.M06648_0015.001.N721---S515.0_0_2_BULK_GP	51 312	33	86,568
PHE_CN_1_BULK_GP	MI.M06648_0015.001.N718---S515.PHE_CN_1_BULK_GP	37 303	33	88,293
PHE_EN_1_BULK_GP	MI.M06648_0015.001.N719---S515.PHE_EN_1_BULK_GP	56 760	33	88,899
0_N_2_BULK_GP	MI.M06648_0015.001.N724---S515.0_N_2_BULK_GP	33 791	33	83,664
0_CE_2_BULK_GP	MI.M06648_0015.001.N726---S515.0_CE_2_BULK_GP	59 972	33	87,654
0_C_2_BULK_GP	MI.M06648_0015.001.N722---S515.0_C_2_BULK_GP	27 067	33	83,541
0_E_2_BULK_GP	MI.M06648_0015.001.N723---S515.0_E_2_BULK_GP	37 191	33	81,444

## Sheet: ITS
Alias	Identifiant de lecture	Nombre de lectures	Qualité moyenne	% Duplicata
PHE_C_3_Bulk	MI.M00833_0770.001.N706---S517.PHE_C_3_Bulk	43 902	34	97,242
PHE_E_3_Bulk	MI.M00833_0770.001.N707---S517.PHE_E_3_Bulk	48 861	34	97,472
PHE_N_3_Bulk	MI.M00833_0770.001.N710---S517.PHE_N_3_Bulk	53 332	31	96,509
PHE_CE_3_Bulk	MI.M00833_0770.001.N711---S517.PHE_CE_3_Bulk	41 313	33	97,766
PHE_CN_3_Bulk	MI.M00833_0770.001.N712---S517.PHE_CN_3_Bulk	63 288	33	97,461
PHE_EN_3_Bulk	MI.M00833_0770.001.N714---S517.PHE_EN_3_Bulk	35 269	33	97,159
PHE_CEN_3_Bulk	MI.M00833_0770.001.N715---S517.PHE_CEN_3_Bulk	39 288	34	97,742
0_0_4_Bulk	MI.M00833_0770.001.N701---S518.0_0_4_Bulk	39 276	33	97,070
0_C_4_Bulk	MI.M00833_0770.001.N702---S518.0_C_4_Bulk	35 861	33	97,025
0_E_4_Bulk	MI.M00833_0770.001.N703---S518.0_E_4_Bulk	49 963	31	96,517
0_N_4_Bulk	MI.M00833_0770.001.N704---S518.0_N_4_Bulk	54 850	33	97,351
0_CE_4_Bulk	MI.M00833_0770.001.N705---S518.0_CE_4_Bulk	52 844	31	97,674
0_CN_4_Bulk	MI.M00833_0770.001.N706---S518.0_CN_4_Bulk	32 962	31	97,297
0_EN_4_Bulk	MI.M00833_0770.001.N707---S518.0_EN_4_Bulk	55 356	34	97,874
0_CEN_4_Bulk	MI.M00833_0770.001.N710---S518.0_CEN_4_Bulk	40 644	34	97,478
PHE_0_4_Bulk	MI.M00833_0770.001.N711---S518.PHE_0_4_Bulk	40 177	34	97,944
PHE_C_1_Bulk	MI.M00833_0770.001.N702---S516.PHE_C_1_Bulk	41 105	33	96,998
PHE_E_1_Bulk	MI.M00833_0770.001.N703---S516.PHE_E_1_Bulk	46 932	33	96,655
PHE_N_1_Bulk	MI.M00833_0770.001.N704---S516.PHE_N_1_Bulk	44 747	34	97,826
PHE_CE_1_Bulk	MI.M00833_0770.001.N705---S516.PHE_CE_1_Bulk	42 822	33	97,492
PHE_CN_1_Bulk	MI.M00833_0770.001.N706---S516.PHE_CN_1_Bulk	34 241	32	97,147
PHE_EN_1_Bulk	MI.M00833_0770.001.N707---S516.PHE_EN_1_Bulk	58 884	34	97,641
PHE_CEN_1_Bulk	MI.M00833_0770.001.N710---S516.PHE_CEN_1_Bulk	35 802	32	97,084
0_0_3_Bulk	MI.M00833_0770.001.N711---S516.0_0_3_Bulk	54 930	32	97,619
0_C_3_Bulk	MI.M00833_0770.001.N712---S516.0_C_3_Bulk	72 955	30	97,729
0_E_3_Bulk	MI.M00833_0770.001.N714---S516.0_E_3_Bulk	42 850	33	97,178
0_N_3_Bulk	MI.M00833_0770.001.N715---S516.0_N_3_Bulk	44 330	33	97,674
0_CE_3_Bulk	MI.M00833_0770.001.N701---S517.0_CE_3_Bulk	40 981	31	97,064
0_CN_3_Bulk	MI.M00833_0770.001.N702---S517.0_CN_3_Bulk	31 964	33	96,997
0_EN_3_Bulk	MI.M00833_0770.001.N703---S517.0_EN_3_Bulk	56 050	32	96,826
0_CEN_3_Bulk	MI.M00833_0770.001.N704---S517.0_CEN_3_Bulk	56 455	31	97,736
PHE_0_3_Bulk	MI.M00833_0770.001.N705---S517.PHE_0_3_Bulk	49 786	34	97,660
PHE_C_5_Bulk	MI.M00833_0770.001.N702---S521.PHE_C_5_Bulk	31 633	32	96,826
PHE_E_5_Bulk	MI.M00833_0770.001.N703---S521.PHE_E_5_Bulk	35 272	33	96,896
PHE_N_5_Bulk	MI.M00833_0770.001.N704---S521.PHE_N_5_Bulk	38 162	34	97,885
PHE_CE_5_Bulk	MI.M00833_0770.001.N705---S521.PHE_CE_5_Bulk	30 469	34	97,932
PHE_CN_5_Bulk	MI.M00833_0770.001.N706---S521.PHE_CN_5_Bulk	30 151	34	97,665
PHE_EN_5_Bulk	MI.M00833_0770.001.N707---S521.PHE_EN_5_Bulk	40 957	34	97,756
PHE_CEN_5_Bulk	MI.M00833_0770.001.N710---S521.PHE_CEN_5_Bulk	31 961	33	96,737
0_0_6_Bulk	MI.M00833_0770.001.N711---S521.0_0_6_Bulk	37 794	33	97,735
0_C_6_Bulk	MI.M00833_0770.001.N712---S521.0_C_6_Bulk	50 876	32	97,411
0_E_6_Bulk	MI.M00833_0770.001.N714---S521.0_E_6_Bulk	29 204	31	95,990
0_N_6_Bulk	MI.M00833_0770.001.N715---S521.0_N_6_Bulk	32 687	31	96,846
0_CE_6_Bulk	MI.M00833_0770.001.N701---S522.0_CE_6_Bulk	45 561	34	97,237
0_CN_6_Bulk	MI.M00833_0770.001.N702---S522.0_CN_6_Bulk	35 939	32	96,745
0_EN_6_Bulk	MI.M00833_0770.001.N703---S522.0_EN_6_Bulk	41 610	33	97,323
0_CEN_6_Bulk	MI.M00833_0770.001.N704---S522.0_CEN_6_Bulk	64 248	31	97,785
PHE_0_6_Bulk	MI.M00833_0770.001.N705---S522.PHE_0_6_Bulk	103 549	35	98,537
PHE_C_4_Bulk	MI.M00833_0770.001.N712---S518.PHE_C_4_Bulk	61 903	33	97,679
PHE_E_4_Bulk	MI.M00833_0770.001.N714---S518.PHE_E_4_Bulk	43 030	34	97,832
PHE_N_4_Bulk	MI.M00833_0770.001.N715---S518.PHE_N_4_Bulk	39 887	34	98,130
PHE_CE_4_Bulk	MI.M00833_0770.001.N701---S520.PHE_CE_4_Bulk	41 625	34	97,871
PHE_CN_4_Bulk	MI.M00833_0770.001.N702---S520.PHE_CN_4_Bulk	27 337	31	96,869
PHE_EN_4_Bulk	MI.M00833_0770.001.N703---S520.PHE_EN_4_Bulk	42 018	34	97,422
PHE_CEN_4_Bulk	MI.M00833_0770.001.N704---S520.PHE_CEN_4_Bulk	38 842	34	97,616
0_0_5_Bulk	MI.M00833_0770.001.N705---S520.0_0_5_Bulk	46 715	35	98,347
0_C_5_Bulk	MI.M00833_0770.001.N706---S520.0_C_5_Bulk	43 216	34	97,642
0_E_5_Bulk	MI.M00833_0770.001.N707---S520.0_E_5_Bulk	47 350	34	97,996
0_N_5_Bulk	MI.M00833_0770.001.N710---S520.0_N_5_Bulk	34 264	34	97,668
0_CE_5_Bulk	MI.M00833_0770.001.N711---S520.0_CE_5_Bulk	40 026	35	98,179
0_CN_5_Bulk	MI.M00833_0770.001.N712---S520.0_CN_5_Bulk	48 408	34	97,554
0_EN_5_Bulk	MI.M00833_0770.001.N714---S520.0_EN_5_Bulk	37 305	32	97,180
0_CEN_5_Bulk	MI.M00833_0770.001.N715---S520.0_CEN_5_Bulk	35 254	31	97,407
PHE_0_5_Bulk	MI.M00833_0770.001.N701---S521.PHE_0_5_Bulk	29 466	33	96,735
PHE_C_5_Rhizo	MI.M00833_0770.001.N718---S521.PHE_C_5_Rhizo	84 340	34	98,269
PHE_E_5_Rhizo	MI.M00833_0770.001.N719---S521.PHE_E_5_Rhizo	54 579	34	97,779
PHE_N_5_Rhizo	MI.M00833_0770.001.N720---S521.PHE_N_5_Rhizo	137 218	34	98,470
PHE_CE_5_Rhizo	MI.M00833_0770.001.N721---S521.PHE_CE_5_Rhizo	70 481	34	98,164
PHE_CN_5_Rhizo	MI.M00833_0770.001.N722---S521.PHE_CN_5_Rhizo	60 022	34	97,802
PHE_EN_5_Rhizo	MI.M00833_0770.001.N723---S521.PHE_EN_5_Rhizo	74 706	35	98,355
PHE_CEN_5_Rhizo	MI.M00833_0770.001.N724---S521.PHE_CEN_5_Rhizo	71 452	33	97,642
0_0_6_Rhizo	MI.M00833_0770.001.N726---S521.0_0_6_Rhizo	78 257	34	98,157
0_C_6_Rhizo	MI.M00833_0770.001.N727---S521.0_C_6_Rhizo	77 237	33	98,169
0_E_6_Rhizo	MI.M00833_0770.001.N728---S521.0_E_6_Rhizo	110 275	30	98,189
0_N_6_Rhizo	MI.M00833_0770.001.N729---S521.0_N_6_Rhizo	64 885	32	97,081
0_CE_6_Rhizo	MI.M00833_0770.001.N716---S522.0_CE_6_Rhizo	47 269	33	97,859
0_CN_6_Rhizo	MI.M00833_0770.001.N718---S522.0_CN_6_Rhizo	49 365	34	97,399
0_EN_6_Rhizo	MI.M00833_0770.001.N719---S522.0_EN_6_Rhizo	50 848	33	97,622
0_CEN_6_Rhizo	MI.M00833_0770.001.N720---S522.0_CEN_6_Rhizo	54 673	31	97,083
PHE_0_6_Rhizo	MI.M00833_0770.001.N721---S522.PHE_0_6_Rhizo	50 530	35	98,179
PHE_C_4_Rhizo	MI.M00833_0770.001.N727---S518.PHE_C_4_Rhizo	98 564	34	98,568
PHE_E_4_Rhizo	MI.M00833_0770.001.N728---S518.PHE_E_4_Rhizo	110 618	34	98,448
PHE_N_4_Rhizo	MI.M00833_0770.001.N729---S518.PHE_N_4_Rhizo	102 738	34	98,304
PHE_CE_4_Rhizo	MI.M00833_0770.001.N716---S520.PHE_CE_4_Rhizo	92 961	35	98,528
PHE_CN_4_Rhizo	MI.M00833_0770.001.N718---S520.PHE_CN_4_Rhizo	73 076	34	98,283
PHE_EN_4_Rhizo	MI.M00833_0770.001.N719---S520.PHE_EN_4_Rhizo	76 214	34	98,260
PHE_CEN_4_Rhizo	MI.M00833_0770.001.N720---S520.PHE_CEN_4_Rhizo	111 140	35	98,496
0_0_5_Rhizo	MI.M00833_0770.001.N721---S520.0_0_5_Rhizo	95 966	35	98,663
0_C_5_Rhizo	MI.M00833_0770.001.N722---S520.0_C_5_Rhizo	74 371	33	97,127
0_E_5_Rhizo	MI.M00833_0770.001.N723---S520.0_E_5_Rhizo	45 005	35	97,989
0_N_5_Rhizo	MI.M00833_0770.001.N724---S520.0_N_5_Rhizo	92 495	34	98,389
0_CE_5_Rhizo	MI.M00833_0770.001.N726---S520.0_CE_5_Rhizo	91 834	35	98,480
0_CN_5_Rhizo	MI.M00833_0770.001.N727---S520.0_CN_5_Rhizo	96 693	34	98,163
0_EN_5_Rhizo	MI.M00833_0770.001.N728---S520.0_EN_5_Rhizo	85 295	34	98,384
0_CEN_5_Rhizo	MI.M00833_0770.001.N729---S520.0_CEN_5_Rhizo	120 777	34	98,422
PHE_0_5_Rhizo	MI.M00833_0770.001.N716---S521.PHE_0_5_Rhizo	83 102	34	98,222
PHE_C_1_Bulk	MI.M00833_0770.001.N712---S513.PHE_C_1_Bulk	51 665	32	97,412
PHE_E_1_Bulk	MI.M00833_0770.001.N714---S513.PHE_E_1_Bulk	40 488	34	97,273
PHE_N_1_Bulk	MI.M00833_0770.001.N715---S513.PHE_N_1_Bulk	43 280	33	97,116
PHE_CE_1_Bulk	MI.M00833_0770.001.N701---S515.PHE_CE_1_Bulk	35 224	32	96,832
PHE_CN_1_Bulk	MI.M00833_0770.001.N702---S515.PHE_CN_1_Bulk	37 299	34	97,107
PHE_EN_1_Bulk	MI.M00833_0770.001.N703---S515.PHE_EN_1_Bulk	50 249	33	96,696
PHE_CEN_1_Bulk	MI.M00833_0770.001.N704---S515.PHE_CEN_1_Bulk	53 333	34	97,771
0_0_1_Bulk	MI.M00833_0770.001.N705---S515.0_0_1_Bulk	66 597	31	97,770
0_C_1_Bulk	MI.M00833_0770.001.N706---S515.0_C_1_Bulk	40 654	31	97,272
0_E_1_Bulk	MI.M00833_0770.001.N707---S515.0_E_1_Bulk	60 040	34	97,503
0_N_1_Bulk	MI.M00833_0770.001.N710---S515.0_N_1_Bulk	42 952	29	96,992
0_CE_1_Bulk	MI.M00833_0770.001.N711---S515.0_CE_1_Bulk	48 327	31	98,175
0_CN_1_Bulk	MI.M00833_0770.001.N712---S515.0_CN_1_Bulk	44 765	33	97,400
0_EN_1_Bulk	MI.M00833_0770.001.N714---S515.0_EN_1_Bulk	46 215	31	96,501
0_CEN_1_Bulk	MI.M00833_0770.001.N715---S515.0_CEN_1_Bulk	33 401	31	96,943
PHE_0_1_Bulk	MI.M00833_0770.001.N701---S516.PHE_0_1_Bulk	48 678	32	96,280
PHE_C_6_Rhizo	MI.M00833_0770.001.N722---S522.PHE_C_6_Rhizo	42 212	34	97,427
PHE_E_6_Rhizo	MI.M00833_0770.001.N723---S522.PHE_E_6_Rhizo	47 212	35	97,994
PHE_N_6_Rhizo	MI.M00833_0770.001.N724---S522.PHE_N_6_Rhizo	43 834	34	97,924
PHE_CE_6_Rhizo	MI.M00833_0770.001.N726---S522.PHE_CE_6_Rhizo	53 274	32	97,194
PHE_CN_6_Rhizo	MI.M00833_0770.001.N727---S522.PHE_CN_6_Rhizo	59 455	34	97,795
PHE_EN_6_Rhizo	MI.M00833_0770.001.N728---S522.PHE_EN_6_Rhizo	58 384	34	98,068
PHE_CEN_6_Rhizo	MI.M00833_0770.001.N729---S522.PHE_CEN_6_Rhizo	68 304	33	98,150
0_0_1_Bulk	MI.M00833_0770.001.N701---S513.0_0_1_Bulk	42 055	30	94,700
0_C_1_Bulk	MI.M00833_0770.001.N702---S513.0_C_1_Bulk	41 316	32	95,745
0_E_1_Bulk	MI.M00833_0770.001.N703---S513.0_E_1_Bulk	53 391	33	96,795
0_N_1_Bulk	MI.M00833_0770.001.N704---S513.0_N_1_Bulk	45 877	33	97,319
0_CE_1_Bulk	MI.M00833_0770.001.N705---S513.0_CE_1_Bulk	47 308	33	96,764
0_CN_1_Bulk	MI.M00833_0770.001.N706---S513.0_CN_1_Bulk	39 565	33	96,734
0_EN_1_Bulk	MI.M00833_0770.001.N707---S513.0_EN_1_Bulk	101 713	31	97,619
0_CEN_1_Bulk	MI.M00833_0770.001.N710---S513.0_CEN_1_Bulk	26 050	31	96,292
PHE_0_1_Bulk	MI.M00833_0770.001.N711---S513.PHE_0_1_Bulk	46 709	34	97,397
PHE_C_1_Rhizo	MI.M00833_0770.001.N727---S513.PHE_C_1_Rhizo	74 126	33	97,864
PHE_E_1_Rhizo	MI.M00833_0770.001.N728---S513.PHE_E_1_Rhizo	123 661	32	98,278
PHE_N_1_Rhizo	MI.M00833_0770.001.N729---S513.PHE_N_1_Rhizo	94 948	34	97,962
PHE_CE_1_Rhizo	MI.M00833_0770.001.N716---S515.PHE_CE_1_Rhizo	81 262	34	98,026
PHE_CN_1_Rhizo	MI.M00833_0770.001.N718---S515.PHE_CN_1_Rhizo	82 034	33	97,713
PHE_EN_1_Rhizo	MI.M00833_0770.001.N719---S515.PHE_EN_1_Rhizo	73 869	33	97,550
PHE_CEN_1_Rhizo	MI.M00833_0770.001.N720---S515.PHE_CEN_1_Rhizo	100 642	33	97,884
0_0_2_Rhizo	MI.M00833_0770.001.N721---S515.0_0_2_Rhizo	77 717	31	97,527
0_C_2_Rhizo	MI.M00833_0770.001.N722---S515.0_C_2_Rhizo	63 688	31	97,784
0_E_2_Rhizo	MI.M00833_0770.001.N723---S515.0_E_2_Rhizo	32 033	33	96,816
0_N_2_Rhizo	MI.M00833_0770.001.N724---S515.0_N_2_Rhizo	76 921	30	97,322
0_CE_2_Rhizo	MI.M00833_0770.001.N726---S515.0_CE_2_Rhizo	119 121	31	98,162
0_CN_2_Rhizo	MI.M00833_0770.001.N727---S515.0_CN_2_Rhizo	86 142	33	98,171
0_EN_2_Rhizo	MI.M00833_0770.001.N728---S515.0_EN_2_Rhizo	79 466	32	97,643
0_CEN_2_Rhizo	MI.M00833_0770.001.N729---S515.0_CEN_2_Rhizo	98 223	31	98,168
PHE_0_2_Rhizo	MI.M00833_0770.001.N716---S516.PHE_0_2_Rhizo	81 776	32	97,108
0_0_1_Rhizo	MI.M00833_0770.001.N716---S513.0_0_1_Rhizo	79 702	32	97,814
0_C_1_Rhizo	MI.M00833_0770.001.N718---S513.0_C_1_Rhizo	72 598	31	97,945
0_E_1_Rhizo	MI.M00833_0770.001.N719---S513.0_E_1_Rhizo	76 096	34	97,828
0_N_1_Rhizo	MI.M00833_0770.001.N720---S513.0_N_1_Rhizo	108 494	32	98,482
0_CE_1_Rhizo	MI.M00833_0770.001.N721---S513.0_CE_1_Rhizo	61 867	32	97,162
0_CN_1_Rhizo	MI.M00833_0770.001.N722---S513.0_CN_1_Rhizo	61 449	33	96,950
0_EN_1_Rhizo	MI.M00833_0770.001.N723---S513.0_EN_1_Rhizo	2 139	31	91,304
0_CEN_1_Rhizo	MI.M00833_0770.001.N724---S513.0_CEN_1_Rhizo	94 905	31	97,572
PHE_0_1_Rhizo	MI.M00833_0770.001.N726---S513.PHE_0_1_Rhizo	93 348	33	97,833
PHE_C_3_Rhizo	MI.M00833_0770.001.N722---S517.PHE_C_3_Rhizo	74 005	32	97,619
PHE_E_3_Rhizo	MI.M00833_0770.001.N723---S517.PHE_E_3_Rhizo	29 317	33	96,592
PHE_N_3_Rhizo	MI.M00833_0770.001.N724---S517.PHE_N_3_Rhizo	26 938	32	95,709
PHE_CE_3_Rhizo	MI.M00833_0770.001.N726---S517.PHE_CE_3_Rhizo	84 591	34	98,332
PHE_CN_3_Rhizo	MI.M00833_0770.001.N727---S517.PHE_CN_3_Rhizo	100 325	33	98,195
PHE_EN_3_Rhizo	MI.M00833_0770.001.N728---S517.PHE_EN_3_Rhizo	99 097	33	97,908
PHE_CEN_3_Rhizo	MI.M00833_0770.001.N729---S517.PHE_CEN_3_Rhizo	97 338	34	98,200
0_0_4_Rhizo	MI.M00833_0770.001.N716---S518.0_0_4_Rhizo	107 789	35	98,503
0_C_4_Rhizo	MI.M00833_0770.001.N718---S518.0_C_4_Rhizo	40 582	34	97,851
0_E_4_Rhizo	MI.M00833_0770.001.N719---S518.0_E_4_Rhizo	31 942	32	96,475
0_N_4_Rhizo	MI.M00833_0770.001.N720---S518.0_N_4_Rhizo	108 938	34	98,127
0_CE_4_Rhizo	MI.M00833_0770.001.N721---S518.0_CE_4_Rhizo	26 665	33	96,981
0_CN_4_Rhizo	MI.M00833_0770.001.N722---S518.0_CN_4_Rhizo	65 317	34	97,800
0_EN_4_Rhizo	MI.M00833_0770.001.N723---S518.0_EN_4_Rhizo	47 216	34	97,939
0_CEN_4_Rhizo	MI.M00833_0770.001.N724---S518.0_CEN_4_Rhizo	96 394	34	98,428
PHE_0_4_Rhizo	MI.M00833_0770.001.N726---S518.PHE_0_4_Rhizo	87 780	35	98,406
PHE_C_2_Rhizo	MI.M00833_0770.001.N718---S516.PHE_C_2_Rhizo	74 535	33	98,008
PHE_E_2_Rhizo	MI.M00833_0770.001.N719---S516.PHE_E_2_Rhizo	81 299	34	97,915
PHE_N_2_Rhizo	MI.M00833_0770.001.N720---S516.PHE_N_2_Rhizo	68 932	33	97,469
PHE_CE_2_Rhizo	MI.M00833_0770.001.N721---S516.PHE_CE_2_Rhizo	93 948	32	98,302
PHE_CN_2_Rhizo	MI.M00833_0770.001.N722---S516.PHE_CN_2_Rhizo	74 002	32	97,897
PHE_EN_2_Rhizo	MI.M00833_0770.001.N723---S516.PHE_EN_2_Rhizo	94 127	34	98,258
PHE_CEN_2_Rhizo	MI.M00833_0770.001.N724---S516.PHE_CEN_2_Rhizo	90 028	31	98,144
0_0_3_Rhizo	MI.M00833_0770.001.N726---S516.0_0_3_Rhizo	37 462	31	97,058
0_C_3_Rhizo	MI.M00833_0770.001.N727---S516.0_C_3_Rhizo	114 030	32	98,317
0_E_3_Rhizo	MI.M00833_0770.001.N728---S516.0_E_3_Rhizo	89 933	33	97,706
0_N_3_Rhizo	MI.M00833_0770.001.N729---S516.0_N_3_Rhizo	102 647	33	97,784
0_CE_3_Rhizo	MI.M00833_0770.001.N716---S517.0_CE_3_Rhizo	88 953	31	97,934
0_CN_3_Rhizo	MI.M00833_0770.001.N718---S517.0_CN_3_Rhizo	60 909	34	97,353
0_EN_3_Rhizo	MI.M00833_0770.001.N719---S517.0_EN_3_Rhizo	36 670	33	96,490
0_CEN_3_Rhizo	MI.M00833_0770.001.N720---S517.0_CEN_3_Rhizo	44 634	31	96,787
PHE_0_3_Rhizo	MI.M00833_0770.001.N721---S517.PHE_0_3_Rhizo	59 673	33	97,019
PHE_C_6_Bulk	MI.M00833_0770.001.N706---S522.PHE_C_6_Bulk	23 527	34	97,394
PHE_E_6_Bulk	MI.M00833_0770.001.N707---S522.PHE_E_6_Bulk	47 162	34	97,846
PHE_N_6_Bulk	MI.M00833_0770.001.N710---S522.PHE_N_6_Bulk	34 202	34	97,284
PHE_CE_6_Bulk	MI.M00833_0770.001.N711---S522.PHE_CE_6_Bulk	45 646	31	97,840
PHE_CN_6_Bulk	MI.M00833_0770.001.N712---S522.PHE_CN_6_Bulk	27 360	34	97,189
PHE_EN_6_Bulk	MI.M00833_0770.001.N714---S522.PHE_EN_6_Bulk	29 896	33	96,909
PHE_CEN_6_Bulk	MI.M00833_0770.001.N715---S522.PHE_CEN_6_Bulk	34 176	34	98,048

## Sheet: 16S
Alias	Identifiant de lecture	Nombre de lectures	Qualité moyenne	% Duplicata
PHE_N_6_Bulk	MI.M03992_0385.001.N710---S522.PHE_N_6_Bulk	45 181	36	97,738
PHE_CE_6_Bulk	MI.M03992_0385.001.N711---S522.PHE_CE_6_Bulk	45 267	36	97,674
PHE_CN_6_Bulk	MI.M03992_0385.001.N712---S522.PHE_CN_6_Bulk	62 088	36	98,027
PHE_EN_6_Bulk	MI.M03992_0385.001.N714---S522.PHE_EN_6_Bulk	54 934	36	98,014
PHE_CEN_6_Bulk	MI.M03992_0385.001.N715---S522.PHE_CEN_6_Bulk	49 079	36	97,985
0_N_4_Bulk	MI.M03992_0385.001.N704---S518.0_N_4_Bulk	35 228	36	97,760
0_CE_4_Bulk	MI.M03992_0385.001.N705---S518.0_CE_4_Bulk	50 627	36	97,839
0_CN_4_Bulk	MI.M03992_0385.001.N706---S518.0_CN_4_Bulk	23 574	36	97,395
0_EN_4_Bulk	MI.M03992_0385.001.N707---S518.0_EN_4_Bulk	44 159	36	97,769
0_CEN_4_Bulk	MI.M03992_0385.001.N710---S518.0_CEN_4_Bulk	26 661	36	97,397
PHE_0_4_Bulk	MI.M03992_0385.001.N711---S518.PHE_0_4_Bulk	43 325	36	98,107
PHE_C_4_Bulk	MI.M03992_0385.001.N712---S518.PHE_C_4_Bulk	43 165	36	97,561
PHE_E_4_Bulk	MI.M03992_0385.001.N714---S518.PHE_E_4_Bulk	90 353	36	98,257
PHE_N_3_Bulk	MI.M03992_0385.001.N710---S517.PHE_N_3_Bulk	32 149	36	97,309
PHE_CE_3_Bulk	MI.M03992_0385.001.N711---S517.PHE_CE_3_Bulk	22 418	36	97,029
PHE_CN_3_Bulk	MI.M03992_0385.001.N712---S517.PHE_CN_3_Bulk	30 163	36	97,242
PHE_EN_3_Bulk	MI.M03992_0385.001.N714---S517.PHE_EN_3_Bulk	15 088	36	97,044
PHE_CEN_3_Bulk	MI.M03992_0385.001.N715---S517.PHE_CEN_3_Bulk	34 626	36	97,505
0_0_4_Bulk	MI.M03992_0385.001.N701---S518.0_0_4_Bulk	30 232	36	97,632
0_C_4_Bulk	MI.M03992_0385.001.N702---S518.0_C_4_Bulk	37 093	36	97,717
0_E_4_Bulk	MI.M03992_0385.001.N703---S518.0_E_4_Bulk	48 873	36	97,692
0_N_3_Bulk	MI.M03992_0385.001.N715---S516.0_N_3_Bulk	34 277	36	97,859
0_CE_3_Bulk	MI.M03992_0385.001.N701---S517.0_CE_3_Bulk	34 052	36	97,580
0_CN_3_Bulk	MI.M03992_0385.001.N702---S517.0_CN_3_Bulk	28 570	36	97,168
0_EN_3_Bulk	MI.M03992_0385.001.N703---S517.0_EN_3_Bulk	23 031	35	96,691
0_CEN_3_Bulk	MI.M03992_0385.001.N704---S517.0_CEN_3_Bulk	28 524	36	97,444
PHE_0_3_Bulk	MI.M03992_0385.001.N705---S517.PHE_0_3_Bulk	34 428	36	97,621
PHE_C_3_Bulk	MI.M03992_0385.001.N706---S517.PHE_C_3_Bulk	16 781	36	96,496
PHE_E_3_Bulk	MI.M03992_0385.001.N707---S517.PHE_E_3_Bulk	40 421	36	97,531
PHE_N_1_Bulk	MI.M03992_0385.001.N704---S516.PHE_N_1_Bulk	45 907	36	97,824
PHE_CE_1_Bulk	MI.M03992_0385.001.N705---S516.PHE_CE_1_Bulk	31 092	36	97,417
PHE_CN_1_Bulk	MI.M03992_0385.001.N706---S516.PHE_CN_1_Bulk	13 942	36	96,442
PHE_EN_1_Bulk	MI.M03992_0385.001.N707---S516.PHE_EN_1_Bulk	48 717	36	97,771
PHE_CEN_1_Bulk	MI.M03992_0385.001.N710---S516.PHE_CEN_1_Bulk	28 459	36	97,210
0_0_3_Bulk	MI.M03992_0385.001.N711---S516.0_0_3_Bulk	17 144	36	97,183
0_C_3_Bulk	MI.M03992_0385.001.N712---S516.0_C_3_Bulk	31 748	36	97,782
0_E_3_Bulk	MI.M03992_0385.001.N714---S516.0_E_3_Bulk	33 890	36	97,495
0_N_6_Bulk	MI.M03992_0385.001.N715---S521.0_N_6_Bulk	54 931	36	98,070
0_CE_6_Bulk	MI.M03992_0385.001.N701---S522.0_CE_6_Bulk	39 594	36	97,894
0_CN_6_Bulk	MI.M03992_0385.001.N702---S522.0_CN_6_Bulk	35 348	36	97,412
0_EN_6_Bulk	MI.M03992_0385.001.N703---S522.0_EN_6_Bulk	45 900	36	98,013
0_CEN_6_Bulk	MI.M03992_0385.001.N704---S522.0_CEN_6_Bulk	49 792	36	98,128
PHE_0_6_Bulk	MI.M03992_0385.001.N705---S522.PHE_0_6_Bulk	47 781	36	97,874
PHE_C_6_Bulk	MI.M03992_0385.001.N706---S522.PHE_C_6_Bulk	26 644	36	97,294
PHE_E_6_Bulk	MI.M03992_0385.001.N707---S522.PHE_E_6_Bulk	42 138	36	97,855
PHE_N_5_Bulk	MI.M03992_0385.001.N704---S521.PHE_N_5_Bulk	26 449	36	97,569
PHE_CE_5_Bulk	MI.M03992_0385.001.N705---S521.PHE_CE_5_Bulk	38 830	36	97,940
PHE_CN_5_Bulk	MI.M03992_0385.001.N706---S521.PHE_CN_5_Bulk	22 569	36	97,160
PHE_EN_5_Bulk	MI.M03992_0385.001.N707---S521.PHE_EN_5_Bulk	42 110	36	97,635
PHE_CEN_5_Bulk	MI.M03992_0385.001.N710---S521.PHE_CEN_5_Bulk	28 127	36	97,141
0_0_6_Bulk	MI.M03992_0385.001.N711---S521.0_0_6_Bulk	63 058	36	98,276
0_C_6_Bulk	MI.M03992_0385.001.N712---S521.0_C_6_Bulk	64 276	36	98,186
0_E_6_Bulk	MI.M03992_0385.001.N714---S521.0_E_6_Bulk	46 155	36	97,775
0_N_5_Bulk	MI.M03992_0385.001.N710---S520.0_N_5_Bulk	23 331	36	97,484
0_CE_5_Bulk	MI.M03992_0385.001.N711---S520.0_CE_5_Bulk	37 350	36	97,834
0_CN_5_Bulk	MI.M03992_0385.001.N712---S520.0_CN_5_Bulk	48 047	36	98,035
0_EN_5_Bulk	MI.M03992_0385.001.N714---S520.0_EN_5_Bulk	43 574	36	98,008
0_CEN_5_Bulk	MI.M03992_0385.001.N715---S520.0_CEN_5_Bulk	43 721	36	97,818
PHE_0_5_Bulk	MI.M03992_0385.001.N701---S521.PHE_0_5_Bulk	39 868	36	97,743
PHE_C_5_Bulk	MI.M03992_0385.001.N702---S521.PHE_C_5_Bulk	35 654	36	97,389
PHE_E_5_Bulk	MI.M03992_0385.001.N703---S521.PHE_E_5_Bulk	28 264	36	97,347
PHE_N_4_Bulk	MI.M03992_0385.001.N715---S518.PHE_N_4_Bulk	59 925	36	98,114
PHE_CE_4_Bulk	MI.M03992_0385.001.N701---S520.PHE_CE_4_Bulk	52 208	36	97,933
PHE_CN_4_Bulk	MI.M03992_0385.001.N702---S520.PHE_CN_4_Bulk	35 137	36	97,746
PHE_EN_4_Bulk	MI.M03992_0385.001.N703---S520.PHE_EN_4_Bulk	32 636	36	97,683
PHE_CEN_4_Bulk	MI.M03992_0385.001.N704---S520.PHE_CEN_4_Bulk	45 630	36	97,841
0_0_5_Bulk	MI.M03992_0385.001.N705---S520.0_0_5_Bulk	51 434	36	98,266
0_C_5_Bulk	MI.M03992_0385.001.N706---S520.0_C_5_Bulk	35 367	36	97,843
0_E_5_Bulk	MI.M03992_0385.001.N707---S520.0_E_5_Bulk	21 623	36	97,336
0_N_6_Rhizo	MI.M03992_0385.001.N729---S521.0_N_6_Rhizo	53 643	36	97,880
0_CE_6_Rhizo	MI.M03992_0385.001.N716---S522.0_CE_6_Rhizo	46 142	36	98,136
0_CN_6_Rhizo	MI.M03992_0385.001.N718---S522.0_CN_6_Rhizo	59 947	36	98,120
0_EN_6_Rhizo	MI.M03992_0385.001.N719---S522.0_EN_6_Rhizo	39 913	36	97,698
0_CEN_6_Rhizo	MI.M03992_0385.001.N720---S522.0_CEN_6_Rhizo	49 552	36	97,883
PHE_0_6_Rhizo	MI.M03992_0385.001.N721---S522.PHE_0_6_Rhizo	46 990	36	97,757
PHE_C_6_Rhizo	MI.M03992_0385.001.N722---S522.PHE_C_6_Rhizo	42 199	36	97,163
PHE_E_6_Rhizo	MI.M03992_0385.001.N723---S522.PHE_E_6_Rhizo	44 906	36	97,537
PHE_N_5_Rhizo	MI.M03992_0385.001.N720---S521.PHE_N_5_Rhizo	48 024	36	97,893
PHE_CE_5_Rhizo	MI.M03992_0385.001.N721---S521.PHE_CE_5_Rhizo	47 511	36	97,737
PHE_CN_5_Rhizo	MI.M03992_0385.001.N722---S521.PHE_CN_5_Rhizo	34 094	36	97,551
PHE_EN_5_Rhizo	MI.M03992_0385.001.N723---S521.PHE_EN_5_Rhizo	52 126	36	97,959
PHE_CEN_5_Rhizo	MI.M03992_0385.001.N724---S521.PHE_CEN_5_Rhizo	46 069	36	97,788
0_0_6_Rhizo	MI.M03992_0385.001.N726---S521.0_0_6_Rhizo	58 830	36	97,974
0_C_6_Rhizo	MI.M03992_0385.001.N727---S521.0_C_6_Rhizo	46 783	36	97,700
0_E_6_Rhizo	MI.M03992_0385.001.N728---S521.0_E_6_Rhizo	50 707	36	97,921
0_N_5_Rhizo	MI.M03992_0385.001.N724---S520.0_N_5_Rhizo	37 543	36	97,723
0_CE_5_Rhizo	MI.M03992_0385.001.N726---S520.0_CE_5_Rhizo	43 457	36	97,685
0_CN_5_Rhizo	MI.M03992_0385.001.N727---S520.0_CN_5_Rhizo	52 793	36	98,138
0_EN_5_Rhizo	MI.M03992_0385.001.N728---S520.0_EN_5_Rhizo	63 443	36	98,116
0_CEN_5_Rhizo	MI.M03992_0385.001.N729---S520.0_CEN_5_Rhizo	59 492	36	98,099
PHE_0_5_Rhizo	MI.M03992_0385.001.N716---S521.PHE_0_5_Rhizo	31 118	36	97,696
PHE_C_5_Rhizo	MI.M03992_0385.001.N718---S521.PHE_C_5_Rhizo	43 789	36	97,673
PHE_E_5_Rhizo	MI.M03992_0385.001.N719---S521.PHE_E_5_Rhizo	36 978	36	97,450
PHE_N_4_Rhizo	MI.M03992_0385.001.N729---S518.PHE_N_4_Rhizo	61 662	36	98,062
PHE_CE_4_Rhizo	MI.M03992_0385.001.N716---S520.PHE_CE_4_Rhizo	57 219	36	98,091
PHE_CN_4_Rhizo	MI.M03992_0385.001.N718---S520.PHE_CN_4_Rhizo	55 730	36	97,935
PHE_EN_4_Rhizo	MI.M03992_0385.001.N719---S520.PHE_EN_4_Rhizo	36 912	36	97,556
PHE_CEN_4_Rhizo	MI.M03992_0385.001.N720---S520.PHE_CEN_4_Rhizo	165	32	80,000
0_0_5_Rhizo	MI.M03992_0385.001.N721---S520.0_0_5_Rhizo	49 298	36	97,996
0_C_5_Rhizo	MI.M03992_0385.001.N722---S520.0_C_5_Rhizo	44 652	36	97,725
0_E_5_Rhizo	MI.M03992_0385.001.N723---S520.0_E_5_Rhizo	46 647	36	98,002
0_N_1_Bulk	MI.M03992_0385.001.N710---S515.0_N_1_Bulk	24 009	36	97,014
0_CE_1_Bulk	MI.M03992_0385.001.N711---S515.0_CE_1_Bulk	18 781	36	97,029
0_CN_1_Bulk	MI.M03992_0385.001.N712---S515.0_CN_1_Bulk	35 533	36	97,830
0_EN_1_Bulk	MI.M03992_0385.001.N714---S515.0_EN_1_Bulk	45 822	36	97,933
0_CEN_1_Bulk	MI.M03992_0385.001.N715---S515.0_CEN_1_Bulk	31 724	36	97,970
PHE_0_1_Bulk	MI.M03992_0385.001.N701---S516.PHE_0_1_Bulk	26 972	35	97,019
PHE_C_1_Bulk	MI.M03992_0385.001.N702---S516.PHE_C_1_Bulk	26 333	36	97,064
PHE_E_1_Bulk	MI.M03992_0385.001.N703---S516.PHE_E_1_Bulk	28 833	36	97,475
PHE_N_1_Bulk	MI.M03992_0385.001.N715---S513.PHE_N_1_Bulk	40 197	36	97,778
PHE_CE_1_Bulk	MI.M03992_0385.001.N701---S515.PHE_CE_1_Bulk	29 337	36	97,645
PHE_CN_1_Bulk	MI.M03992_0385.001.N702---S515.PHE_CN_1_Bulk	25 722	36	97,201
PHE_EN_1_Bulk	MI.M03992_0385.001.N703---S515.PHE_EN_1_Bulk	34 575	36	97,533
PHE_CEN_1_Bulk	MI.M03992_0385.001.N704---S515.PHE_CEN_1_Bulk	47 059	36	97,905
0_0_1_Bulk	MI.M03992_0385.001.N705---S515.0_0_1_Bulk	44 402	36	97,899
0_C_1_Bulk	MI.M03992_0385.001.N706---S515.0_C_1_Bulk	17 134	36	97,163
0_E_1_Bulk	MI.M03992_0385.001.N707---S515.0_E_1_Bulk	64 430	36	98,006
0_N_1_Bulk	MI.M03992_0385.001.N704---S513.0_N_1_Bulk	38 440	36	97,836
0_CE_1_Bulk	MI.M03992_0385.001.N705---S513.0_CE_1_Bulk	43 849	36	97,995
0_CN_1_Bulk	MI.M03992_0385.001.N706---S513.0_CN_1_Bulk	27 897	36	97,369
0_EN_1_Bulk	MI.M03992_0385.001.N707---S513.0_EN_1_Bulk	50 838	36	98,106
0_CEN_1_Bulk	MI.M03992_0385.001.N710---S513.0_CEN_1_Bulk	20 190	36	97,335
PHE_0_1_Bulk	MI.M03992_0385.001.N711---S513.PHE_0_1_Bulk	32 685	36	97,491
PHE_C_1_Bulk	MI.M03992_0385.001.N712---S513.PHE_C_1_Bulk	29 562	36	97,128
PHE_E_1_Bulk	MI.M03992_0385.001.N714---S513.PHE_E_1_Bulk	34 364	36	97,410
PHE_N_6_Rhizo	MI.M03992_0385.001.N724---S522.PHE_N_6_Rhizo	46 490	36	97,552
PHE_CE_6_Rhizo	MI.M03992_0385.001.N726---S522.PHE_CE_6_Rhizo	50 959	36	97,645
PHE_CN_6_Rhizo	MI.M03992_0385.001.N727---S522.PHE_CN_6_Rhizo	48 030	36	97,678
PHE_EN_6_Rhizo	MI.M03992_0385.001.N728---S522.PHE_EN_6_Rhizo	67 536	36	98,063
PHE_CEN_6_Rhizo	MI.M03992_0385.001.N729---S522.PHE_CEN_6_Rhizo	59 125	36	97,989
0_0_1_Bulk	MI.M03992_0385.001.N701---S513.0_0_1_Bulk	42 284	36	97,739
0_C_1_Bulk	MI.M03992_0385.001.N702---S513.0_C_1_Bulk	28 873	36	97,707
0_E_1_Bulk	MI.M03992_0385.001.N703---S513.0_E_1_Bulk	32 850	36	97,549
0_N_2_Rhizo	MI.M03992_0385.001.N724---S515.0_N_2_Rhizo	33 537	36	97,346
0_CE_2_Rhizo	MI.M03992_0385.001.N726---S515.0_CE_2_Rhizo	58 512	36	98,076
0_CN_2_Rhizo	MI.M03992_0385.001.N727---S515.0_CN_2_Rhizo	45 619	36	97,826
0_EN_2_Rhizo	MI.M03992_0385.001.N728---S515.0_EN_2_Rhizo	45 734	36	97,851
0_CEN_2_Rhizo	MI.M03992_0385.001.N729---S515.0_CEN_2_Rhizo	64 905	36	98,126
PHE_0_2_Rhizo	MI.M03992_0385.001.N716---S516.PHE_0_2_Rhizo	35 986	36	97,858
PHE_C_2_Rhizo	MI.M03992_0385.001.N718---S516.PHE_C_2_Rhizo	26 919	36	97,496
PHE_E_2_Rhizo	MI.M03992_0385.001.N719---S516.PHE_E_2_Rhizo	31 291	36	97,443
PHE_N_1_Rhizo	MI.M03992_0385.001.N729---S513.PHE_N_1_Rhizo	53 562	36	97,928
PHE_CE_1_Rhizo	MI.M03992_0385.001.N716---S515.PHE_CE_1_Rhizo	53 033	36	98,148
PHE_CN_1_Rhizo	MI.M03992_0385.001.N718---S515.PHE_CN_1_Rhizo	51 178	36	97,788
PHE_EN_1_Rhizo	MI.M03992_0385.001.N719---S515.PHE_EN_1_Rhizo	54 162	36	97,989
PHE_CEN_1_Rhizo	MI.M03992_0385.001.N720---S515.PHE_CEN_1_Rhizo	78 588	36	98,216
0_0_2_Rhizo	MI.M03992_0385.001.N721---S515.0_0_2_Rhizo	54 038	36	98,040
0_C_2_Rhizo	MI.M03992_0385.001.N722---S515.0_C_2_Rhizo	37 877	36	97,748
0_E_2_Rhizo	MI.M03992_0385.001.N723---S515.0_E_2_Rhizo	46 855	36	97,665
0_N_1_Rhizo	MI.M03992_0385.001.N720---S513.0_N_1_Rhizo	43 543	36	97,758
0_CE_1_Rhizo	MI.M03992_0385.001.N721---S513.0_CE_1_Rhizo	36 929	36	97,918
0_CN_1_Rhizo	MI.M03992_0385.001.N722---S513.0_CN_1_Rhizo	39 415	36	97,942
0_EN_1_Rhizo	MI.M03992_0385.001.N723---S513.0_EN_1_Rhizo	37 805	36	97,511
0_CEN_1_Rhizo	MI.M03992_0385.001.N724---S513.0_CEN_1_Rhizo	40 230	35	97,179
PHE_0_1_Rhizo	MI.M03992_0385.001.N726---S513.PHE_0_1_Rhizo	48 309	36	97,766
PHE_C_1_Rhizo	MI.M03992_0385.001.N727---S513.PHE_C_1_Rhizo	52 634	36	97,916
PHE_E_1_Rhizo	MI.M03992_0385.001.N728---S513.PHE_E_1_Rhizo	56 143	36	98,019
0_0_1_Rhizo	MI.M03992_0385.001.N716---S513.0_0_1_Rhizo	56 955	36	98,125
0_C_1_Rhizo	MI.M03992_0385.001.N718---S513.0_C_1_Rhizo	42 134	36	97,918
0_E_1_Rhizo	MI.M03992_0385.001.N719---S513.0_E_1_Rhizo	55 062	36	98,071
0_N_4_Rhizo	MI.M03992_0385.001.N720---S518.0_N_4_Rhizo	93 340	36	98,505
0_CE_4_Rhizo	MI.M03992_0385.001.N721---S518.0_CE_4_Rhizo	54 251	36	98,017
0_CN_4_Rhizo	MI.M03992_0385.001.N722---S518.0_CN_4_Rhizo	38 381	36	97,796
0_EN_4_Rhizo	MI.M03992_0385.001.N723---S518.0_EN_4_Rhizo	43 640	36	97,869
0_CEN_4_Rhizo	MI.M03992_0385.001.N724---S518.0_CEN_4_Rhizo	44 525	35	97,211
PHE_0_4_Rhizo	MI.M03992_0385.001.N726---S518.PHE_0_4_Rhizo	47 512	36	97,569
PHE_C_4_Rhizo	MI.M03992_0385.001.N727---S518.PHE_C_4_Rhizo	55 165	36	97,805
PHE_E_4_Rhizo	MI.M03992_0385.001.N728---S518.PHE_E_4_Rhizo	55 360	36	97,890
PHE_N_3_Rhizo	MI.M03992_0385.001.N724---S517.PHE_N_3_Rhizo	34 501	36	97,475
PHE_CE_3_Rhizo	MI.M03992_0385.001.N726---S517.PHE_CE_3_Rhizo	57 230	36	97,884
PHE_CN_3_Rhizo	MI.M03992_0385.001.N727---S517.PHE_CN_3_Rhizo	56 215	36	97,748
PHE_EN_3_Rhizo	MI.M03992_0385.001.N728---S517.PHE_EN_3_Rhizo	48 726	36	97,685
PHE_CEN_3_Rhizo	MI.M03992_0385.001.N729---S517.PHE_CEN_3_Rhizo	47 440	36	97,747
0_0_4_Rhizo	MI.M03992_0385.001.N716---S518.0_0_4_Rhizo	60 133	36	98,206
0_C_4_Rhizo	MI.M03992_0385.001.N718---S518.0_C_4_Rhizo	55 656	36	98,228
0_E_4_Rhizo	MI.M03992_0385.001.N719---S518.0_E_4_Rhizo	55 330	36	98,144
0_N_3_Rhizo	MI.M03992_0385.001.N729---S516.0_N_3_Rhizo	47 568	36	98,022
0_CE_3_Rhizo	MI.M03992_0385.001.N716---S517.0_CE_3_Rhizo	41 964	36	98,084
0_CN_3_Rhizo	MI.M03992_0385.001.N718---S517.0_CN_3_Rhizo	37 735	36	97,832
0_EN_3_Rhizo	MI.M03992_0385.001.N719---S517.0_EN_3_Rhizo	42 336	36	97,529
0_CEN_3_Rhizo	MI.M03992_0385.001.N720---S517.0_CEN_3_Rhizo	41 182	36	97,880
PHE_0_3_Rhizo	MI.M03992_0385.001.N721---S517.PHE_0_3_Rhizo	47 534	36	97,772
PHE_C_3_Rhizo	MI.M03992_0385.001.N722---S517.PHE_C_3_Rhizo	43 329	36	97,496
PHE_E_3_Rhizo	MI.M03992_0385.001.N723---S517.PHE_E_3_Rhizo	38 862	36	97,597
PHE_N_2_Rhizo	MI.M03992_0385.001.N720---S516.PHE_N_2_Rhizo	18 947	36	96,891
PHE_CE_2_Rhizo	MI.M03992_0385.001.N721---S516.PHE_CE_2_Rhizo	39 175	36	97,616
PHE_CN_2_Rhizo	MI.M03992_0385.001.N722---S516.PHE_CN_2_Rhizo	45 367	36	97,747
PHE_EN_2_Rhizo	MI.M03992_0385.001.N723---S516.PHE_EN_2_Rhizo	28 955	36	97,810
PHE_CEN_2_Rhizo	MI.M03992_0385.001.N724---S516.PHE_CEN_2_Rhizo	34 567	36	97,856
0_0_3_Rhizo	MI.M03992_0385.001.N726---S516.0_0_3_Rhizo	39 254	36	97,740
0_C_3_Rhizo	MI.M03992_0385.001.N727---S516.0_C_3_Rhizo	21 037	36	97,096
0_E_3_Rhizo	MI.M03992_0385.001.N728---S516.0_E_3_Rhizo	44 290	36	97,882
