# Supplementary material for: Soil fauna-microbial interactions shifts fungal and bacterial communities under a contamination disturbance
Source: PLoS One. 2023 Oct 25;18(10):e0292227. doi: 10.1371/journal.pone.0292227 (PMC10599570; doi:10.1371/journal.pone.0292227)
Supplement: S2 Table — (XLSX) [file pone.0292227.s002.xlsx]

## Sheet: fwshoot-estim
NA	Estimate	Std. Error	t value	Pr(>|t|)
(Intercept)	36.1109	3.19348	11.3077	<1e-16
contaminationPHE	-8.28512	2.12899	-3.89158	0.000195
diversity_statusCEN	15.5573	4.25798	3.65369	0.000441
diversity_statusC	3.91392	4.25798	0.919196	0.361
diversity_statusN	1.84642	4.25798	0.433637	0.666
diversity_statusE	10.2043	4.25798	2.39652	0.0187
diversity_statusCE	8.77933	4.25798	2.06186	0.0422
diversity_statusCN	3.77758	4.25798	0.887178	0.377
diversity_statusEN	9.98742	4.25798	2.34558	0.0213

## Sheet: fwshoot-aov
NA	Df	Sum Sq	Mean Sq	F value	Pr(>F)
contamination	1	1647.44	1647.44	15.1444	0.000195
diversity_status	7	2287.04	326.719	3.00343	0.00714
Residuals	87	9464.05	108.782

## Sheet: fwshoot-tukey
NA	fw_aerial	groups
CEN.CTRL	50.5418	a
EN.CTRL	47.3723	a
CEN.PHE	44.5095	ab
E.CTRL	44.4833	ab
CE.CTRL	41.6092	ab
C.CTRL	40.752	ab
CN.CTRL	40.651	ab
CE.PHE	39.8862	ab
E.PHE	39.862	ab
BF.CTRL	39.7705	ab
N.CTRL	37.7733	ab
EN.PHE	36.5392	ab
C.PHE	31.0125	ab
CN.PHE	30.8408	ab
N.PHE	29.8562	ab
BF.PHE	24.1662	b

## Sheet: biomass-estim
NA	Estimate	Std. Error	t value	Pr(>|t|)
(Intercept)	14.7727	1.32354	11.1615	< 1e-16
contaminationPHE	-3.49658	0.882362	-3.96275	0.000151
diversity_statusCEN	4.53967	1.76472	2.57245	0.0118
diversity_statusC	1.266	1.76472	0.717393	0.475
diversity_statusN	-0.172083	1.76472	-0.0975129	0.923
diversity_statusE	2.96383	1.76472	1.67949	0.0966
diversity_statusCE	2.91792	1.76472	1.65347	0.102
diversity_statusCN	1.02725	1.76472	0.582103	0.562
diversity_statusEN	2.55258	1.76472	1.44645	0.152

## Sheet: biomass-aov
NA	Df	Sum Sq	Mean Sq	F value	Pr(>F)
contamination	1	293.426	293.426	15.7034	0.000151
diversity_status	7	223.529	31.9327	1.70896	0.117
Residuals	87	1625.64	18.6855

## Sheet: biomass-tukey
NA	biomass	groups
0_CEN	19.062	a
0_EN	17.83	ab
0_E	17.028	ab
0_C	16.5398	ab
0_O	16.3792	ab
0_CE	16.3725	ab
PHE_CEN	16.0662	ab
0_CN	15.7603	ab
PHE_CE	15.5122	ab
PHE_E	14.9485	ab
0_N	14.305	ab
PHE_EN	13.324	ab
PHE_CN	12.343	ab
PHE_C	12.041	ab
PHE_N	11.3997	ab
PHE_O	9.66967	b

## Sheet: height-estim
NA	Estimate	Std. Error	t value	Pr(>|t|)
(Intercept)	90.5885	3.31508	27.3262	< 1e-16
contaminationPHE	-8.51042	2.21006	-3.85077	0.000224
diversity_statusCEN	7.25	4.42011	1.64023	0.105
diversity_statusC	0.375	4.42011	0.0848395	0.933
diversity_statusN	-0.75	4.42011	-0.169679	0.866
diversity_statusE	5.75	4.42011	1.30087	0.197
diversity_statusCE	3.45833	4.42011	0.782409	0.436
diversity_statusCN	4.70833	4.42011	1.06521	0.29
diversity_statusEN	7	4.42011	1.58367	0.117

## Sheet: height-aov
NA	Df	Sum Sq	Mean Sq	F value	Pr(>F)
contamination	1	1738.25	1738.25	14.8284	0.000224
diversity_status	7	874.914	124.988	1.06623	0.392
Residuals	87	10198.5	117.224

## Sheet: height-tukey
NA	height	groups
0_EN	99.1667	a
0_CEN	96.8333	ab
0_O	96.5	ab
0_CN	95.0833	ab
PHE_E	92.4167	ab
0_CE	91.9167	ab
0_C	91.75	ab
0_E	91.75	ab
PHE_CEN	90.3333	ab
0_N	89.5	ab
PHE_CE	87.6667	ab
PHE_EN	87.5	ab
PHE_CN	87	ab
PHE_C	81.6667	ab
PHE_N	81.6667	ab
PHE_O	76.1667	b

## Sheet: phe-aov
	Df	Sum Sq	Mean Sq	F value	Pr(>F)
compartment	1	1.34339	1.34339	6.27027	0.0142
diversity_status	7	2.26114	0.32302	1.5077	0.176
Residuals	84	17.9967	0.214247

[truncated: 1 more sheets: phe-estim]
