# Supplementary material for: Soil fauna-microbial interactions shifts fungal and bacterial communities under a contamination disturbance
Source: PLoS One. 2023 Oct 25;18(10):e0292227. doi: 10.1371/journal.pone.0292227 (PMC10599570; doi:10.1371/journal.pone.0292227)
Supplement: S4 Table — (XLSX) [file pone.0292227.s004.xlsx]

## Sheet: its-H-estim
	Estimate	Std. Error	t value	Pr(>|t|)
(Intercept)	1.26495	0.224384	5.63744	6.49e-08
diversity_statusCE	0.374921	0.283826	1.32095	0.188
diversity_statusCEN	0.532676	0.283826	1.87677	0.0622
diversity_statusCN	-0.168459	0.283826	-0.593529	0.554
diversity_statusE	0.237743	0.283826	0.837636	0.403
diversity_statusEN	0.0382029	0.283826	0.1346	0.893
diversity_statusN	0.660752	0.283826	2.32802	0.021
diversity_statusO	0.432927	0.283826	1.52533	0.129
contaminationphenanthrene	-0.617432	0.141913	-4.35077	2.26e-05
compartmentrhizo	0.349676	0.141913	2.46401	0.0147

## Sheet: its-H-aov
	Df	Sum Sq	Mean Sq	F value	Pr(>F)
diversity_status	7	13.8919	1.98455	2.05294	5.08e-02
contamination	1	18.2987	18.2987	18.9292	2.26e-05
compartment	1	5.86911	5.86911	6.07137	1.47e-02
Residuals	182	175.937	0.966688

## Sheet: its-obs-estim
	Estimate	Std. Error	t value	Pr(>|t|)
(Intercept)	56.8958	11.2613	5.05234	1.06e-06
diversity_statusCE	13.4583	14.2445	0.944808	3.46e-01
diversity_statusCEN	30.2917	14.2445	2.12655	3.48e-02
diversity_statusCN	0.333333	14.2445	0.0234008	9.81e-01
diversity_statusE	13.5417	14.2445	0.950658	3.43e-01
diversity_statusEN	6.33333	14.2445	0.444616	6.57e-01
diversity_statusN	42.6667	14.2445	2.99531	3.12e-03
diversity_statusO	24.25	14.2445	1.70241	9.04e-02
contaminationphenanthrene	-21.2604	7.12226	-2.98507	3.22e-03
compartmentrhizo	55.7188	7.12226	7.82319	4.05e-13

## Sheet: its-obs-aov
	Df	Sum Sq	Mean Sq	F value	Pr(>F)
diversity_status	7	38154.8	5450.69	2.23859	3.31e-02
contamination	1	21696.3	21696.3	8.91063	3.22e-03
compartment	1	149020	149020	61.2023	4.05e-13
Residuals	182	443147	2434.87

## Sheet: 16s-H-estim
	Estimate	Std. Error	t value	Pr(>|t|)
(Intercept)	5.06708	0.0711195	71.2474	< 1e-16
diversity_statusC	-0.21682	0.0898612	-2.41283	1.68e-02
diversity_statusE	-0.00246353	0.0898612	-0.0274148	9.78e-01
diversity_statusN	-0.0225038	0.0898612	-0.250429	8.03e-01
diversity_statusCE	-0.036287	0.0898612	-0.403811	6.87e-01
diversity_statusEN	-0.0264553	0.0898612	-0.294402	7.69e-01
diversity_statusCN	-0.0545046	0.0898612	-0.606542	5.45e-01
diversity_statusCEN	-0.0624798	0.0908433	-0.687775	4.92e-01
contaminationphenanthrene	0.232156	0.0450539	5.15286	6.67e-07
compartmentrhizo	0.186301	0.0450539	4.13507	5.42e-05

## Sheet: 16s-H-aov
	Df	Sum Sq	Mean Sq	F value	Pr(>F)
diversity_status	7	0.82662	0.118089	1.21866	2.95e-01
contamination	1	2.55045	2.55045	26.3203	7.40e-07
compartment	1	1.65688	1.65688	17.0988	5.42e-05
Residuals	181	17.539	0.0969004

## Sheet: 16s-obs-estim
	Estimate	Std. Error	t value	Pr(>|t|)
(Intercept)	427.93	25.3495	16.8812	< 1e-16
diversity_statusC	-84.3333	32.0296	-2.63298	9.20e-03
diversity_statusE	-5.70833	32.0296	-0.17822	8.59e-01
diversity_statusN	-6.70833	32.0296	-0.209441	8.34e-01
diversity_statusCE	-15.4583	32.0296	-0.482626	6.30e-01
diversity_statusEN	-10.1667	32.0296	-0.317414	7.51e-01
diversity_statusCN	-40.6667	32.0296	-1.26966	2.06e-01
diversity_statusCEN	0.0718864	32.3797	0.00222011	9.98e-01
contaminationphenanthrene	27.2784	16.0588	1.69866	9.11e-02
compartmentrhizo	92.4451	16.0588	5.75668	3.61e-08

## Sheet: 16s-obs-aov
	Df	Sum Sq	Mean Sq	F value	Pr(>F)
diversity_status	7	138038	19719.8	1.60183	1.37e-01
contamination	1	34219.7	34219.7	2.77965	9.72e-02
compartment	1	407971	407971	33.1393	3.61e-08
Residuals	181	2.22825e+06	12310.8

## Sheet: gn-H-estim
	Estimate	Std. Error	t value	Pr(>|t|)
(Intercept)	2.90693	0.0968764	30.0065	< 1e-16
diversity_statusC	0.00533797	0.124833	0.042761	9.66e-01
diversity_statusE	0.0159969	0.122089	0.131027	8.96e-01
diversity_statusN	0.00350383	0.122089	0.028699	9.77e-01
diversity_statusCE	-0.0479488	0.122089	-0.392737	6.95e-01
diversity_statusEN	0.072439	0.12653	0.572506	5.68e-01
diversity_statusCN	-0.0716191	0.122089	-0.586615	5.58e-01
diversity_statusCEN	0.0985185	0.122089	0.806942	4.21e-01
contaminationphenanthrene	0.306796	0.0619279	4.95408	1.69e-06
compartmentrhizo	0.250854	0.0619279	4.05075	7.63e-05

## Sheet: gn-H-aov
	Df	Sum Sq	Mean Sq	F value	Pr(>F)
diversity_status	7	0.651203	0.093029	0.520099	8.19e-01
contamination	1	4.3354	4.3354	24.238	1.94e-06
compartment	1	2.93496	2.93496	16.4086	7.63e-05
Residuals	177	31.6596	0.178868

[truncated: 6 more sheets: gn-obs-estim, gn-obs-aov, gp-H-estim, gp-H-aov, gp-obs-estim, gp-obs-aov]
