# Supplementary material for: Soil fauna-microbial interactions shifts fungal and bacterial communities under a contamination disturbance
Source: PLoS One. 2023 Oct 25;18(10):e0292227. doi: 10.1371/journal.pone.0292227 (PMC10599570; doi:10.1371/journal.pone.0292227)
Supplement: S5 Table — (XLSX) [file pone.0292227.s005.xlsx]

## Sheet: its-H-estim
NA

## Sheet: its-H-aov
NA

## Sheet: its-obs-estim
NA

## Sheet: its-obs-aov
NA

## Sheet: 16s-H-estim
NA

## Sheet: 16s-H-aov
NA

## Sheet: 16s-obs-estim
NA

## Sheet: 16s-obs-aov
NA
